# Supplementary material for: Genome-Wide Identification of the RR Gene Family and Its Expression Analysis in Response to TDZ Induction in Rhododendron delavayi
Source: Plants (Basel). 2023 Sep 13;12(18):3250. doi: 10.3390/plants12183250 (PMC10535058; doi:10.3390/plants12183250)
Supplement: Supplementary file 1 [file plants-12-03250-s001.zip]

Archive with 4 entries (4 files):
- Table S1 RR protein sequences of Rhododenron delavayi and Arabidopsis thaliana were used to construct the phylogenetic tree.xlsx
- Table s2 Putative cis-acting elements identified in the promoter regions of RdRRs.xls
- Table S3 The expression levels (FPKM value) of RdRR genes in 4 developmental stages of buds formation from in vitro leaves of Rhododendron delavyi induced by TDZ.xls
- Table S4 Primers for qPCR.xlsx
