# Supplementary material for: Genome-Wide Identification of the RR Gene Family and Its Expression Analysis in Response to TDZ Induction in Rhododendron delavayi
Source: Plants (Basel). 2023 Sep 13;12(18):3250. doi: 10.3390/plants12183250 (PMC10535058; doi:10.3390/plants12183250)
Supplement: Supplementary file 1 [file plants-12-03250-s001.zip › Table S1 RR protein sequences of Rhododenron delavayi and Arabidopsis thaliana were used to construct the phylogenetic tree.xlsx]

## Sheet: Sheet1
Table S1: RR protein sequences of Rhododenron delavayi and Arabidopsis thaliana were used to construct the phylogenetic tree
Species	Protein name	Amino acid sequence
Rhododendron delavayi	RdRR01	MTLEEIKGSLGDENDEFPVGMRVLAVDDDRTWLRILDELLRKCQYHVTTTNQAKAALKMLRENKNRFDLVISDVHMPDMDGFKLLELVGLEMDLPVIMLSGNGDPKLVMKGITHGACDYLVKPVRIEELRNIWQHVIRKKKFDSKSENNSNAQDKGHQGGGQAHSPDGATDQNRKVSGKRKEDEEEEQEEEEGEENGHENEDPATQKKPRVVWSIELHRKFVAAVNQLGIEKAVPKRILDMMNVEGLTRENVASHLQKYRLYLKRISSAATQQANMVAALGGKDASYMPMSSLNGLGDFRTLAGPGRYPNSNISPYQTGGILGRLNSPAGVNLRSLSSSALFQPVHAQNLTTLGKLQPVVCPSNQNPSLFQGIPTSLGLGPFQPGGASSSPFTGHGNGQ…
	RdRR02	MKVEDDREKESSSLVLPRRFLRVLLVESDDSTRQIIAALLRKCSYRVDAVPDGLKAWETLKEGPNNIDLILTEVELPSISGYALLTLITEHDACKNIPVIMMSSQDSVSVVLKCMLKGAADFLIKPLRKNELRNLWQHVWRRQIKKWQQTKGYVPVNAVFEQEKVKVTSENSTASNHSSDSLHSTPKKDCSKKGSDAQSSCTPCLEAKSANMQNMQGLLHLKRGSSYKRFNTEEHEDRMLLDEKSLIPKTEIGRKSIGMELESASCNEPYNSTVSMDDLVCGRAVTGDADFEPSNEGHASKNIEVHFLATNMSEPSIGALDLIGKFEQHPEITYGNLSANDNMSRFSFAPNLELSLRGFHQSYPKTEAADEGHTLNHCNASAFSWYNDSKASRPLLPAS…
	RdRR03	MSMPSCSVSWNSGDGVSWNSGDAVSDRFPVGLRVLVVDDDPTCLMILEKMLRNCLYQVTKCNRAEIALSLLRERKNGFDIVLSDVHMPDMDGFKLLEHVGLEMDLPVIIRIEALRNIWQHVVRKRKDAWKDFEQSDIIEDGERKQKPSEDTDFSSSANEGNCRNLKRQKEEEDEEEEDRDDTSTLKKPRVVWSVELHQQFVAAVNQLGIDKAVPKKILDLMNVPGLSRENVASHLQKYRLYLKRLSAVSPHHSGLNNPFVDSISSLNGLDLQALAATGQLPAQSIATLQAAAALGRPSTKSGISIPFIDQRNLFSFETPRLRFGEGPQPQSSNNNKQINLLHGIPTTMEPKQLANLHQSQPRPQILMNAQAMSNGSQSSSLVTQISQPQSRPQILNDAN…
	RdRR04	MGLAIESRFHVLAVDDSIIDRKLIERLLKTSSYQVTTVDSGSKALEFLGLDGDDLRNPNQPSVCPNIQQEMEVNLIITDYCMPGMTGYDLLKKIKESTSLRNIPVVIMSSENVPSRISRCLEEGAEEFFLKPVRLADVNKLKPHLMKTNHKNQQKQENQEATEAPEVQQQSYNNKRKVREDGLSQDRTRPRYSGLTVRGRNFNLKKFVEMEEATKAERINVLDDSEEDNLSEEFDDDLEEGASLSLEF
	RdRR05	MFSTSSKSLTIPIIVVVPEKVRKCRTEPDWTVAHIGWELNPPIQSVSVLSLLVFIPAPPSPLQQTNKQTSQSKQWPIRLREEKISRGKPRRGLFGSNSRFGNWSLTKCNRAEIVLSLLRERKDGFDIVLGDVHMPDMDGFKLIEDVGPEMDLPIINSLASQWNGHAPKCAKDTTVHPVILLENEKRISITREHHSSFTAMYQTLTISEGISNTTPKCRSEEELSEIQGTQLLSTTLGVKEYVQSEFEKVEEEINHSPSITTEEYAWEIKGGGLFSRDVLFSLRSPVSVKAGEQVNFTCLK
	RdRR06	MFSTSSKSLTIPIIVVVPEKVRKCRTEPDWTVAHIGWELNPPIQSVSVLSLLVFIPAPPSPLQQTNKQTSQSKQWPIRLREEKISRGKPRRGLFGSNSRFGNWSLTKCNRAEIVLSLLRERKDGFDIVLGDVHMPDMDGFKLIEDVGPEMDLPIINSLASQWNGHAPKCAKDTTVHPVILLENEKRISITREHHSSFTAMYQTLTISEGISNTTPKCRSEEELSEIQGTQLLSTTLGVKEYVQSEFEKVEEEINHSPSITTEEYAWEIKGGGLFSRDVLFSLRSPVSVKAGEQVNFTCLK
	RdRR07	MDAASSSSSWKGMMEQGNEPHVLAVDDNIIDRKIVEKLLKNSSCKVTTAENGLRALEYLGLGNDQDNSLETSGSKVNLIITDYCMPGMTGYDLLKKVKESNAMKEVPVVIMSSENIPTRINKCLEEGAQMFMLKPLKQSDVKKLRCQLMTRS
	RdRR08	MAGEMVAPNQSSQTSGKPMGSISVLVVDDDTICLAIVSAILKSWQYEVVTVKHAIEALFTLRVTGGAFDLVVTDVHMPGMNGFELQKKIDEEFNLPVVFMSADDQESVILRGLQSGAAFFLVKPISPNDLKNLWQYAVAKKKPKSANIKAIESARETSQADKRASSPTDVFVHPTVSVGRLAPFSNDPINHSPVQETSENDKGSNGEVGSGSSLRNEDQRNTRDSKRKSPATVEEGENEDDSGNPKKTKIVWTNALHNQFLEAIRCVGVERAVPKKILELMNVPGLTRENIASHLQDVPMNVKLQEKFCAQRNSLFPSLYLDDNFMNLQKYRIFLKRVSEASTKIQSASERTMIERTFRSNFAMAQPSLMHKKPQFQYLQNLDRAPLGKSLQPDLSYPN…
	RdRR09	MEVVNLEVEEMEVEAQVSKKMKKEDGSAAVIRWERFLPTTSVLRVLLVEADDSTRQIISALLRKCSYRVTAVPDGLKAWEVLKGKPHNIDLILTEIELPSISGFALLTLVMEHETCKNIPVIMMSLNDSVSMVYKCMMRGAADFLVKPLRKNELRNLWQHVWRRQASPKSGHGSQNENVAQQKVETTGENDAASNQSSGCMACSQRNKDCVEKGRDAQSSCTKPDSEDDSRSEENVKDISQPKSSKSPEGDMATLKHEECVESASKLLMRDCEDMVVDANAMAKGEDVVAESQQEHAHISSEATDNHVVLVSCAREAIDLIGGFDNYPKCSYRSFENTGSNKVGSSLLLDLSLRRSNTSGSVNQVSDVRQTLNHSDASAFSRYINQALQPLHSSASNCN…
	RdRR10	MTVEEIRASLGSENDRFPVGMRVLAVDDDPTCLKLLDTMLQKCQYQVTTTTHAKTALTMLRENRNRFDLVISDVEMPDIDGFKLLELVGLEMDLPVIMSSCHGDTSFVMKGITHGACDYLVKPVRIEELKNIWQHVVRRKKLESKSSCLDKDRQENGGGGKGHAPTENANGKLYRKRKDEEEDEDEENEDPTTQKKPRVIWSVELHGKFVAAVKQLGIEKAVPKRILDMMKVEGITRENVASHLQAGTNLLFSLSSVILLLVFIMMPICLFSWVVLQKYRLLLRRIKSMEDQRVNMVHELGGKDFSSTPINSCHGLGDFLTFSGNGRFSNSGLSGYQTGEILGSLNNPPGISLHNLSSSALLPQNHAQNLSDSNSNLGMPYSVISPANYKDRFFQRNPT…
	RdRR11	MDAGIGKVGFAINDESLNYLLTSNPAREKPQFPEGLRVLAVDDNEVCLKVIEAQLIKCRFIVTVTTKATEALEMLRKNKESYDIVITDVEMPDMNGFKLLEIIGLEMDMPVIMMSASDDTQTVMKGIRHGARDYLTKPVRLAEVKNIWQHVLRKNLPDHPTKLGTIKEGKDQNLVPSKTRKQRGKEKEEETNAQFDEETSRTRKPRLTWTKELHNKFLDSVQQIGINAFPKKILVKMNDPRLSRENVASHLQASFFFLLNSLKKAKMNPESEKSNTDLSKTIMHLPNPTPISVGIPSFDTRYRTFGAFPANNGRPRLYNQNQQQISLPQNLVPRQVADQTRSTVPVPAPIFAQNSSSETELDWTRFPSNFSRPKMVNGHRVDSSPHFPIFNAGQFGPTT…
	RdRR12	MKPLRLSVLIFCFQEVPTIGKKRQASRGKPPVLGVLLRNKRILVVDDNLVNRRVAEGALKKYGAIVTCLESGKAALEILKPPHNFDACFMDLQMPEVDGFDATRRIRNLERKFNERIESGEASSEMFSNVAHWHTPIFAMTADVIQANKEECMKSGMDDYVSKPFDQEQLYSAVARFFESG
	RdRR13	MLLLVVMSSESSHFSMVLVEKDVWKADSSHPFHRLLKELRQNSRTQVPETLPKIFLLATSIPPTERQRNELKSACLVDNVLMKPLRLSVLIFCFQEVPTIGKKRQASRGKPPVLGVLLRNKRILVVDDNLVNRRVAEGALKKYGAIVTCLESGKAALEILKPPHNFDACFMDLQMPEMDGFDATRRIRNLERKFNERIESGEASSEMFSNVAHWHMPIFAMTADVIQANKEECMKSGMDDYVSKPFDQEQLYSAVARFFESG
	RdRR14	MGLATESQFHVLAVDDSIIDRKLIERLLKTSSYQVTTVDSGSKALEFLGLNEDKHRDPNQLSFSPNNHQEVEVNLIITDYCMPGMTGYDLLKKVKESSSLRNIPVVIMSSENVPSRINRCLEEGAEEFFLKPVRLCDVIKLKPHMMKTKCKENQENQENPEEDVQPQPQQQPNNNKRKAMEEGLSPDRTRPRFGGGLTVASN
	RdRR15	MNWGDQGAKSMAGDGVSDDFPVGLRVLVVDDDPTCLMILEKMLQNCLYEVTKCNRAEIALSKLRENKNGFDVVISDVHMPDMDGFKLLERIGLEMDLPVIMMSADDSKDVVMKGVTHGACDYLIKPVRIEALRNIWQHVVRKRKNEWKDVEQSGSMEDGERQQKQLEDAEFSSSGNEGNWRSSKRRKDEEDQGEDRDDTSSLKKPRVVWSVELHQQFVAAVNQLGIDKAVPKKILELMNVPGLTRENVASHLQLFPNVPYRGTHNYSHFVQKYRLYLRRLSGVSQHQSGLNNSFMGPSDPAFGSMASLNGLDLQALAATGQLPAQSLAMLQAASLGRSPNKSGISMPFMDQRNLFSFENPKLRSREGQQPQMSNNSNSKQVNLLHGIPTNMNMQPNPHG…
	RdRR16	MMKVTSFQTRQSMGNKEICILVVHDDPIYRNIVAKMLQYCSHYEVLKQTIEDALSTIREKKDRLNLFVTDIHRSNTNGFEILQYIEKEFKLDIMSMSPYENTKLVPIGLTSNGNLYFLKSLSVNDFKSLWQYAYAKERGKTTSDQDSPLLDENMVQASLGNTSLFREVARGDLKLKRRESQETTEQNDATSDDSPNEKRQRVTWTDWMHHKFVEAIKELGPERAFPKKILERMNVPGLTRESVASHLQNLNLANEDDMQHQHLVSIKHDIRIYRKINAIYTDFDMKSSYRTTWKDFVILSLPTKSPSVAAYDCKNATAGRKYRLGMRRAEEAMQSTASVFGSKLTTQLKQKCFSSSHFAQNFNSSQGHPLYLNQLPHSTSCQPGSIYSCLFHPEASTST…
	RdRR17	MCSVAADAKFHVLAVDDSIIDRKLIERLLRSSSFQVTAVDSGSKALQFLGLQDDEESVTKPHPLSPNHHRDTDVNLIITDYCMPGMTGYELLRKIKESKSLSDIPVVIMSSENIPTRINRCLEEGAEEFFLKPVQMQDVNKLRPHLTRGKQGQVTPKHQ
	RdRR18	MTIEQFPDERLDQFPVGMRVLAVDDDPTCLMLLQTLLRKCQYHVTTTNQAITALKLLRENRNKFDLVISDVHMPDMDGFKLLELVGLEMDLPVIMLSANGDTKLVMKGITHGACDYLLKPIRIEELKNIWQHVVRKKKVESKDENNSNKPYHESDGGQMGDSYQNGKLNRKRKDQKEDDDEDHADNGDNNEDASMQKKPRVVWTVDLHRKFVAAVNQLGLEKAVPKRILDMMNVETLTRENKYRLYLRRISSSQQADMVAALGGADSVYLRTGSLNGYGNFNGLAGSAQFHGQFQNAAVKSLSSSGMLGRLNSAAGLGMRGISLSSGMVQLGHADNLSKTPIGNQTNSHPVLLPGNQYGSILHGMPASFEFDQVQHKAVGYIGDISNANNVATVFPISC…
	RdRR19	MGDPRGVVSSCHSFTQEIHVLLVDHEKETLVSMARMLEFYAYKAIDNFICSSLTLSRNLLIYLHVSTWIDLSVTAVQSGSTALSLLLDGNNQFDLVLTDIHLPDINSFMLLQESLNRELPTVFMSADEDAMLAKIALENGACFFLEKPTGSNVLKSLWQHVIKERLYKAKMYGKNENLHQHEMSNQNGIRIWNSEESNLEGKNDSDTSSKKAKDGGKKKARHIGIGTIADDEAGESDKGSRKSAKKFCTEWTDELHRKFMAAVDHLGEGRCYPKEILELMNVPGLTRMQVASHLQKCRNDNWRAPETRKSNASSSQNNGSPYKFGSRKFGSMPRLQKNSSSYPETSHLEESWVHQTGPGIYSTLGNSFMGNREGEYSVQLIQAQAHVVPNFVGGNIPTH…
	RdRR20	MVMARTTGGEYVRRKSPETVEERDRTTSRELHVLAVDDSHVDRKVIERLLKISSCRVTAVESAGRALQYLGLDGDKSAVGFDVNLIMTDYSMPGMTGYELLKKIKESSTLREIPVVIMSSENILARIDRCLEEGAEDFLLKPVKLSDVKRLKDFVLKGQGEEDGRDKGSCKRMIQHDCMPPPPSPCDQSSTPIPCPSPPSSLQPPLKRPRLHNVD
	RdRR21	MDSLQYVPQSSTAEIEFPVGLRVLVVDDDVTCLKIMEQMLRRCMYRVTTCSQATVALNLLREKRGCFDVVLSDVHMPDMDGFKLLELVGLEMDLPVIMMSADGRTNLVMRGIRHGACDYLIKPVREEELKNIWQHVVRKKKNENKEYEHSGSLDDNDRHKRGSDDAEYASSVNEGAEGLLKIPKKRRDAKEEDDGEQENDDPAAAKKPRVVWSVELHQQFVSAVNQLGIDSTIFNNLSLMLLCFHLVCILLMIYAIYLVLKTLNFKSCTVFVVSLSLIEEAVPKRILELMNVPGLTRENVASHLQEKVVRPMQCNEDVAS
	RdRR22	MRGVRANGNGPTTKTNGSAEPNHRIRDDQKEVRNGVVTNGHGLSEEHESRINQDIEDPKFGPKELVRPQAVHQRPQQQHRGPQGSEVCWERFLPLRTLKVLLVENDDSTRHVVSALLRNCSYEVTAVANGLEAWRIVEDSTNHIDLVLTEVVVPCLSGIGLLRKIMSHKTYMNIPVISELMSSIDSMGIVFKCLSKGAVDFLVKPIRKNELKNLWQHVWRKCHSSSGSGSGSESGIQAKKSSKSKSVEGSDHNSGSNDGDDNTSIGLNGRDGNGSDNGSGTQSSWTKRAVDIDSPQPISPWDQLEDPPNTTCAQVIYSRPEAFGHNWVPTTVTKECHGKDEELDNLAMGKDLEIGVPRNPDLQLEDRSKKVLATLAGAKKDKINKLESTRDGDKLENDK…
	RdRR23	MRGVRANGNGPTTKTNGSAEPNHRIRDDQKEVRNGVVTNGHGLSEEHESRINQDIEDPKFGPKELVRPQAVHQRPQQQHRGPQGSEVCWERFLPLRTLKVLLVENDDSTRHVVSALLRNCSYEVTAVANGLEAWRIVEDSTNHIDLVLTESSGSGSGSESGIQAKKSSKSKSVEGSDHNSGSNDGDDNTSIGLNGRDGNGSDNGSGTQSSWTKRAVDIDSPQPISPWDQLEDPPNTTCAQVIYSRPEAFGHNWVPTTVTKECHGKDEELDNLAMGKDLEIGVPRNPDLQLEDRSKKVLATLAGAKKDKINKLESTRDGDKLENDKKELNSGTPNGELTKEIADLNEAITHCTNPHMESVATEVPNDISKKNINDKAIYDTEEISSLQLSLKRLRDVGDI…
	RdRR24	MELDMDASSLSNGMGVENELHVLAVDDSLIDRRLVEKLLKNSSFKVTTAENGLRALEFLGLGEDQKNNLKTTGSKVNLIITDYCMPGMTGYDLLKKIKESNALKEVPVVIVSSENIPTRINKCLEEGAQQFMLKPLKQSDVKKLRCQLMT
	RdRR25	MGEQAVSSGEVMDLELKAEGKMMKKKKEDGSASVVRWERFLPRMVLRVLLVEADDSTRQIIAALLRKCSYRGDRNNGLAWELLKGKPHNVDLILTEVELPSISGFALLTLIGEHEICKNIPVIMMSSNDSVSTVYKCMMRGAADFLVKPVRKNELRNLWQHVWRRQASASGGNGPQDESVAQQKVEATAENNENNAASNHSSGFMACIQRNRECIEKGSDAQSSCTKPDLEAERGCPENVHNLSPSTLSKSPVSDTKVRNHAECDRSNRKLLMIDCEERGCVAAACEDAKAMTQGDDMATEIGREHDHIAGEGCYNNHAPVNSCREAIDLIGAFDNSPKCGYRNSFSDNGPSKVDSSPLLDLSLRRSNPSGSVNQVSDGKPTLNHSDASAFSRYINRAV…
	RdRR26	MQVLLALNGRMGRLIMSQWLQKNEVFTWEASEWNELTQILQEIFQAKSHAEPRECSKAESLNKQRAMDSISLIVVYIGLLDLNTVIWREQVNFLNKYRGKAKTKNTASGRHTGTTEGCNDNATEVGASVVVVGDGMQAVDALSVLENDYARNETKIGECPSYDLILMDCQVRCFKLMFSSCFDYMLRVELRSFYALEQLHRTKAIRKLEMERGSHIPIVALTARAMSSDEAKCLEEGMDAYLTKPWCPPSSR
	RdRR27	MASQLKRVRKRVSDFCNSWERNQSPFGTRRTFHRDVEQEEFQYASSHCLSSYYSVFVVRLTIMVMLAILIGLLTLLTWHFTRVYTAKSLENLAVGLRYELLQRPILRMWNILNSTVEITTAQVKLSESVIRRYSKPVNQARQVELYEVMKDVTWALFASRKALKSITINYRNGFVQAFHRDHRSNNTFYIYSDLVNYSISGSYDTNTFSSHGGWSDQSVRNNTTAVWYREPLDPATGERIGKPRKIPPDEQINIAGISQVPDGAASWHVAVSKYTDSPLLSAALPVRDAANGSIVAVVGVTTALYSVGQLMKELVEFHSGHIYLTSQEGWLLATSTNAPLLMNSTTGPTLMRPTDSEDPVIRMGAELLKREYGNKFPPNHGVHVENARLGHQLYYIDSF…
	RdRR28	MCSRNSRSCLVPEVVRGLRVLLVDGDSSALVYIASVLEEQLYNVKTTKFPSVALSMIQEGKNEFDLVMADIGMKGMDIFTFLKRILVRSDMPIIFMSSDEDFDMVTKALCEGACFFLHKPIRRWDIINVWQHVYRKRTFSLKIGSRKGDLGKEVPENDPRGNKITVVDSSFKNIERNDFLGTGNKTTLIDRRGKSRNEVEGGLRKVCGNQDQESPRKARIASVERGNQGMPSRKRGIGTSYGGRSDERSDSKGLESVEDGSEGKDSDDDSSSLKKRSRMKWTPSLHLKFLDAVSSMGDGKVHPRTLLRRMNEPELSLRHVASHLQDVTRVASFEKAAEKTDATGRPNSKHPTPVLRLIVMRVIFVIQKYRERVNKINSSTVTHVFQQDMPASPYNFYGA…
	RdRR29	MEGSFSSPRADSFPAGLRVLVVDDDLAWLRILEKMLKKCSYEVTTCCLAREALDLLRERKDGFDIVISDVNMPDMDGFKLLEHVGLEMDLPVIMMSVDGETSRVMRGVQHGACDYLLKPIRMKELRNIWQHVFRKKIHEVRDIEGQECMEEIQMMRHGSELSDEWHSFSGGELNSGKKRKDVENKHDDKDFGDPSSAKKARVVWTVDLHQKFVRAVNQIGFDSEFIKTCFFEVVCSYHETEFKVGPKKILDLMSVPWLTRENVASHLQKYRLYLSRLPKDNDLKAAFGVVKQSDLSSQDSHGSLGLQNSFNTQQTDAASGIYGISGNKPVTQNANPKFCEGDLKGIVSVPLIESKKATIHDIPDPPKASSSRTGPNHTFGPLEPDVKYGRFDSPVQKQY…
	RdRR30	MEMMERDGIVAGKDGGFSGGAAGGGDGGRGGFGGKNGDAFIDRSKVRILLCDNNPKSSEEVFTLLCKCSYQVTLVRSARQVIDALNAEGREIDIILSEVDLPMAKGLKMLKYIMRDKELQRVPVIMMSAQDEVSVVVKCLRLGAADYLVKPLRTNELLNLWTHMWRRRRMLGLADKNMLNYDFDLVPSDPSDDNTNSTTLFSDDTDERSRKSTNPDICVATRHEDEVNVIQSQITHSPPFDILATANKAPKLVKVEVLECNAATAAAPLEPPPKDSLDYRPDVPGISDHRTGQFASGPKKSELRIGESSAFFTYVKLSMPKSYTQEVAPDSEKVTWDSRITESKLYPWVGQVCNDTRGCENGEAHETQPQGDDFPSSSSIPDSLSMERSSTPPVFTEFQ…
	RdRR31	MARRAGGECIQQRSPKRADDFDQPSSASQELHVLAVDDSHVDRKESSHLREIPVVIMSSENILARIDRCLEEGAEEFLVKPVKLSDVNRLKDYILREQGEENGGRGKRKRNLQDDYAPPPPSLSLQPT
	RdRR32	MADQIARGEDFERKAEKGSLRLQFQVWKLVMFIMANCSDSTYLTKCNRAEIVLSLLRERKDGFNIVLGNVHLPDMDGFKLLEDVGLEMDLPIITVRGYLIPKMSFTAMYQTLTISEGISNTKDSKNVVMKGVTHGGCDYFIKPVRIEALRNIWQHVVWKRKDVWKDFEQSDIIEDGE
	RdRR33	MSFKMGSSSSKSTMKKSGSSKNNSTTTTATTNKFSVLVVDDDLVIQRIHKVFLNRFGFETQVVGNGKEAVDLYRSGASFHLVLMDMEMPIMDGPKATRELRGMGVNSMIVGMTSRDRDSEKQAFMGAGLDDCYMKPLTADTITSLLQQLNIKYH
Arabidopsis	AT1G10470.1	MARDGGVSCLRRSEMMSVGGIGGIESAPLDLDEVHVLAVDDSLVDRIVIERLLRITSCKVTAVDSGWRALEFLGLDNEKASAEFDRLKVDLIITDYCMPGMTGYELLKKIKESSNFREVPVVIMSSENVLTRIDRCLEEGAQDFLLKPVKLADVKRLRSHLTKDVKLSNGNKRKLPEDSSSVNSSLPPPSPPLTISPESSPPLTVSTESSDSSPPLSPVEIFSTSPLSSPIDDEDDDVLTSSSEESPIRRQKMRSPGLD*
	AT1G19050.1	MAVGEVMRMEIPAGGDLTVTTPELHVLAVDDSIVDRKVIERLLRISSCKVTTVESGTRALQYLGLDGGKGASNLKDLKVNLIVTDYSMPGLSGYDLLKKIKESSAFREVPVVIMSSENILPRIQECLKEGAEEFLLKPVKLADVKRIKQLIMRNEAEECKILSHSNKRKLQEDSDTSSSSHDDTSIKDSSCSKRMKSESENLFSLL*
	AT1G49190.2	MLVGKISGYEDNTRSLERETSEITSLLSQFPGNTNVLVVDTNFTTLLNMKQIMKQYAYQVSIETDAEKALAFLTSCKHEINIVIWDFHMPGIDGLQALKSITSKLDLPVVIMSDDNQTESVMKATFYGACDYVVKPVKEEVMANIWQHIVRKRLIFKPDVAPPVQSDPARSDRLDQVKADFKIVEDEPIINETPLITWTEEIQPVQSDLVQANKFDQVNGYSPIMNQDNMFNKAPPKPRMTWTEVIQPVQSNLVQTKEFGQLNDYSQIMNQDSMYNKAATKPQLTWTEEIQPVQSGLVQANEFSKVNGYSQSMNQDSMFNKSATNPRLTWNELLQPVQSDLVQSNEFSQFSDYSQIMNEDNMFNKAAKKPRMTWSEVFQPVQSHLVPTDGLDRDHFDSI…
	AT1G59940.2	MNFEFIFLYLFRLVRYFLLPPSQKRKKGTYRFVSLIVTWNKKIFCKRNEVENDPPIKRFDIEEYNNENIKQSREELVAISLFYLFISYSFLTMAKDGGVSCLRRSEMIGIGIGELESPPLDSDQVHVLAVDDSLVDRIVIERLLRITSCKVTAVDSGWRALEFLGLDDDKAAVEFDRLKVDLIITDYCMPGMTGYELLKKIKESTSFKEVPVVIMSSENVMTRIDRCLEEGAEDFLLKPVKLADVKRLRSYLTRDVKVAAEGNKRKLTTPPPPPPLSATSSMESSDSTVESPLSMVDDEDSLTMSPESATSLVDSPMRSPGLA*
	AT1G67710.1	MEKSGFSPVGLRVLVVDDDPTWLKILEKMLKKCSYEVTTCGLAREALRLLRERKDGYDIVISDVNMPDMDGFKLLEHVGLELDLPVIMMSVDGETSRVMKGVQHGACDYLLKPIRMKELKIIWQHVLRKKLQEVRDIEGCGYEGGADWITRYDEAHFLGGGEDVSFGKKRKDFDFEKKLLQDESDPSSSSSKKARVVWSFELHHKFVNAVNQIGCDHKAGPKKILDLMNVPWLTRENVASHLQKYRLYLSRLEKGKELKCYSGGVKNADSSPKDVEVNSGYQSPGRSSYVFSGGNSLIQKATEIDPKPLASASLSDLNTDVIMPPKTKKTRIGFDPPISSSAFDSLLPWNDVPEVLESKPVLYENSFLQQQPLPSQSSYVANSAPSLMEEEMKPPYETP…
	AT1G68210.1	MAGCLVPECADDISILLIDHDTASIASLTSMLQQFSKRVMSVDVASKALSMIEKQKKEIGLIIANIEMPHIDSHSFLNALLLKDIPLILINPEIKTKEPSDLLTKRACFSLDKPISNDDIKNMWQHVFSKKSQELKKINITEDQENVMDKDTYQIEAFRANLKRQRISQASLLGRRPFIDTFSTYETFQKRKSIANVEWKTTPSYAIEIENKRKEWKKSVGRRKSLWNSERHMKFIAAISILGEEDFRPKSILEIMNDPNLTHRQVGSHLQKYKAQIDQISYTLPRNESRSIDKTFEYPSNYKYPFKISDLTNNLIVSNSLWNSLEKKNSASASITQFLFKKPIGEKEETMPKFHIGGKLDLSNHSVHGNVLNKLSMNVNFVPSTISNNPAYNILSIDS…
	AT1G74890.1	MALRDLSSSLSSSSSPELHVLAVDDSFVDRKVIERLLKISACKVTTVESGTRALQYLGLDGDNGSSGLKDLKVNLIVTDYSMPGLTGYELLKKIKESSALREIPVVIMSSENIQPRIEQCMIEGAEEFLLKPVKLADVKRLKELIMRGGEAEEGKTKKLSPKRILQNDIDSSPSSSSTSSSSSSHDVSSLDDDTPSSKRIKLESRG*
	AT2G01760.2	MPINDQFPSGLRILVVDDDTSCLFILEKMLLRLMYQGLILYQSSHLLIDFLKKVLTFLFYLLFVVTICSQADVALTILRERKDSFDLVLSDVHMPGMNGYNLLQQVGLLEMDLPVIMMSVDGRTTTVMTGINHGACDYLIKPIRPEELKNIWQHVVRRKCVMKKELRSSQALEDNKNSGSLETVVVSVSECSEESLMKCRNKKKKKKRSVDRDDNEDDLLLDPGNSKKSRVVWSIELHQQFVNAVNKLGIDKAVPKRILELMNVPGLSRENVASHLQKFRLYLKRLSGEASQSNDSESTKRYENIQALVSSGQLHPQTLAALFGQPIDNHHSASFGVWIPNDNLGRSQNEHFSVDVSSASNRPVSVAVHGLSSSANFRQRGDVNNNRIRQGYGSNVNEE…
	AT2G25180.1	MTVEQNLEALDQFPVGMRVLAVDDDQTCLKILESLLRHCQYHVTTTNQAQKALELLRENKNKFDLVISDVDMPDMDGFKLLELVGLEMDLPVIMLSAHSDPKYVMKGVTHGACDYLLKPVRIEELKNIWQHVVRSRFDKNRGSNNNGDKRDGSGNEGVGNSDQNNGKGNRKRKDQYNEDEDEDRDDNDDSCAQKKQRVVWTVELHKKFVAAVNQLGYEKAMPKKILDLMNVEKLTRENVASHLQKFRLYLKRISGVANQQAIMANSELHFMQMNGLDGFHHRPIPVGSGQYHGGAPAMRSFPPNGILGRLNTPSGIGVRSLSSPPAGMFLQNQTDIGKFHHVSSLPLNHSDGGNILQGLPMPLEFDQLQTNNNKSRNMNSNKSIAGTSMAFPSFSTQQN…
	AT2G27070.1	MAFAQSVYNQSSVLKINVMVVDDNRVFLDIWSRMLEKSKYREITVIAVDYPKKALSTLKNQRDNIDLIITDYYMPGMNGLQLKKQITQEFGNLSVLVMSSDPNKEEESLSCGAMGFIPKPIAPTDLPKIYQFALTYKRNGKSTLSTEQNQKDANVSVPQQIMLVPEQAYVLKTKKKNCSSKSDTRTVNSTNVSHVSTNGSRKNRKRKPKGGPSDDGESLSQPPKKKKIWWTNPLQDLFLQAIQHIGYDKVVPKKILAIMNVPYLTRENVASHLQKYRLFVKRVVHQGRFSMLSDRGKDSMFRQTHIKEPYVNYYTPSTSWYETSLNNRSFYSESVHGHSRLLSEAREPVRYNQMSYNYMNRNISFENQPSQNEETRTVFEPPVMANKISQTSQVLGFGQ…
	AT2G40670.2	MNSSGGSCSSLMDVVAYDHHLHHGHDEELHVLAVDDNLIDRKLVERLLKISCCKVTTAENALRALEYLGLGDQNQHIDALTCNVMKVSLIITDYCMPGMTGFELLKKVKQESSNLREVPVVIMSSENIPTRINKCLASGAQMFMQKPLKLADVEKLKCHLMNCRS*
	AT2G41310.1	MVMETESKFHVLAVDDSLFDRKMIERLLQKSSCQVTTVDSGSKALEFLGLRVDDNDPNALSTSPQIHQEVEINLIITDYCMPGMTGYDLLKKVKESAAFRSIPVVIMSSENVPARISRCLEEGAEEFFLKPVKLADLTKLKPHMMKTKLKKESEKPVAIEEIVVSKPEIEEEEEESSVIEILPLHQEIESEQLEPMLSSNKRKAMEEVVSTDRSRPKYNDITTSV*
	AT2G46790.1	MGEIVVLSSDDGMETIKNRVKSSEVVQWEKYLPKTVLRVLLVESDYSTRQIITALLRKCCYKVVAVSDGLAAWEVLKEKSHNIDLILTELDLPSISGFALLALVMEHEACKNIPVIMMSSQDSIKMVLKCMLRGAADYLIKPMRKNELKNLWQHVWRRLTLRDDPTAHAQSLPASQHNLEDTDETCEDSRYHSDQGSGAQAINYNGHNKLMENGKSVDERDEFKETFDVTMDLIGGIDKRPDSIYKDKSRDECVGPELGLSLKRSCSVSFENQDESKHQKLSLSDASAFSRFEESKSAEKAVVALEESTSGEPKTPTESHEKLRKVTSDQGSATTSSNQENIGSSSVSFRNQVLQSTVTNQKQDSPIPVESNREKAASKEVEAGSQSTNEGIAGQSSST…
	AT3G04280.1	MATKSTGGTEKTKSIEVKKKLINVLIVDDDPLNRRLHEMIIKTIGGISQTAKNGEEAVILHRDGEASFDLILMDKEMPERDGVSTTKKLREMKVTSMIVGVTSVADQEEERKAFMEAGLNHCLEKPLTKAKIFPLISHLFDA*
	AT3G16857.2	MMNPSHGRGLGSAGGSSSGRNQGGGGETVVEMFPSGLRVLVVDDDPTCLMILERMLRTCLYEVTKCNRAEMALSLLRKNKHGFDIVISDVHMPDMDGFKLLEHVGLEMDLPVIMMSADDSKSVVLKGVTHGAVDYLIKPVRMEALKNIWQHVVRKRRSEWSVPEHSGSIEETGERQQQQHRGGGGGAAVSGGEDAVDDNSSSVNEGNNWRSSSRKRKDEEGEEQGDDKDEDASNLKKPRVVWSVELHQQFVAAVNQLGVEKAVPKKILELMNVPGLTRENVASHLQKYRIYLRRLGGVSQHQGNLNNSFMTGQDASFGPLSTLNGFDLQALAVTGQLPAQSLAQLQAAGLGRPAMVSKSGLPVSSIVDERSIFSFDNTKTRFGEGLGHHGQQPQQQPQM…
	AT3G48100.1	MAEVLRPEMLDISNDTSSLASPKLLHVLAVDDSMVDRKFIERLLRVSSCKVTVVDSATRALQYLGLDGENNSSVGFEDLKINLIMTDYSMPGMTGYELLKKIKESSAFREIPVVIMSSENILPRIDRCLEEGAEDFLLKPVKLADVKRLRDSLMKAEERAFKNIMHKRELEANDIYSQLKRAKI*
	AT3G56380.2	MNKGCGSGSDSCLSSMEEELHVLAVDDNLIDRKLVERILKISSCKVTTAENGLRALEYLGLGDPQQTDSLTNVMKVNLIITDYCMPGMTGFELLKKVKQESSNLKEVPVVILSSENIPTRINKCLASGAQMFMQKPLKLSDVEKLKCHLLNCRS*
	AT3G57040.1	MGMAAESQFHVLAVDDSLFDRKLIERLLQKSSCQVTTVDSGSKALEFLGLRQSTDSNDPNAFSKAPVNHQVVEVNLIITDYCMPGMTGYDLLKKVKESSAFRDIPVVIMSSENVPARISRCLEEGAEEFFLKPVRLADLNKLKPHMMKTKLKNQKLEEIETTSKVENGVPTAVADPEIKDSTNIEIEILPLQQDLLLVQQEEQTLSINNKRKSVEEGISTDRARPRFDGIATAV*
	AT3G62670.1	MSVFSNILDENSRNLRNEIPCDDGIASPINDDDEEFLTKSNRVLLVGADSNSSLKNLMTQYSYQVTKYESGEEAMAFLMKNKHEIDLVIWDFHMPDINGLDALNIIGKQMDLPVVIMSHEYKKETVMESIKYGACDFLVKPVSKEVIAVLWRHVYRKRMSKSGLDKPGESGTVESDPDEYDDLEQDNLYESNEEGSKNTCDHKEEKSPTKKPRMQWTPELHHKFEVAVEKMGSLEKAFPKTILKYMQEELNVQGLTRNNVASHLQKYRQSSKKTCTPQEPQEDFVWGNAGPDVTLAASKTLLSSHATPSYLINNQAAPRGSYFMNNIPYPSTSCLPVNNNNCFMTNPSTYIDQFQHQLQQQQQHQQYQSTLNSISAMLTKQESRHVPSSAMENSEPLMI…
	AT4G00760.1	MIRKCGYKVVATTRADDLPLIINNKDKKIDLVLAEFRLIEMNKYELLEKIRSICEIPVVVSGAHVKDAIVECLCRGAKLCLEKPLMENDFKILWQFTVSRQRNFRSQIDINPPEKNHSITHTQSLGAELKKNNNNSEVETEDLDKYKDELGQGNKRKERADTDTGEHTEKNNGSDLGDQKKPKLLFADDLQNETLEAVPNIEEANNERKAPTEIKKNGESSEKKSPELVCMEEELQKWSAESFIDLTASVENESQDPLESVGDSVGPHEIPLSPPESSNNNVAAQLQMPTHEALDEEVMQDGLSLSDLEVDLQEGHGSNKELFDKIFTDLAKELKP*
	AT4G16110.1	MVNPGHGRGPDSGTAAGGSNSDPFPANLRVLVVDDDPTCLMILERMLMTCLYRVTKCNRAESALSLLRKNKNGFDIVISDVHMPDMDGFKLLEHVGLEMDLPVIMMSADDSKSVVLKGVTHGAVDYLIKPVRIEALKNIWQHVVRKKRNEWNVSEHSGGSIEDTGGDRDRQQQHREDADNNSSSVNEGNGRSSRKRKEEEVDDQGDDKEDSSLKKPRVVWSVELHQQFVAAVNQLGVDKAVPKKILEMMNVPGXTRENVASHLQKYRIYLRRLGGVSQHQGNMNHSFMTGQDQSFGPLSSLNGFDLQSLAVTGQLPPQSLAQLQAAGLGRPTLAKPGMSVSPLVDQRSIFNFENPKIRFGDGHGQTMNNGNLLHGVPTGSHMRLRPGQNVQSSGMMLPV…
	AT4G18020.1	MVITANDLSKWENFPKGLKVLLLLNGCDSDGDGSSAAETRSELESMDYIVTTFTDETEALSAVVKNPESFHIAIVEVNMSAESESFKFLEAAKDVLPTIMISTDHCITTTMKCIALGAVEFLQKPLSPEKLKNIWQHVVHKAFNDGGSNVSISLKPVKESVVSMLHLETDMTIEEKDPAPSTPQLKQDSRLLDGDCQENINFSMENVNSSTEKDNMEDHQDIGESKSVDTTNRKLDDDKVVVKEERGDSEKEEEGETGDLISEKTDSVDIHKKEDETKPINKSSGIKNVSGNKTSRKKVDWTPELHKKFVQAVEQLGVDQAIPSRILELMKVGTLTRHNVASHLQKFRQHRKNILPKDDHNHRWIQSRENHRPNQRNYNVFQQQHRPVMAYPVWGLPGV…
	AT4G31920.1	MTMEQEIEVLDQFPVGMRVLAVDDDQTCLRILQTLLQRCQYHVTTTNQAQTALELLRENKNKFDLVISDVDMPDMDGFKLLELVGLEMDLPVIMLSAHSDPKYVMKGVKHGACDYLLKPVRIEELKNIWQHVVRKSKLKKNKSNVSNGSGNCDKANRKRKEQYEEEEEEERGNDNDDPTAQKKPRVLWTHELHNKFLAAVDHLGVERAVPKKILDLMNVDKLTRENVASHLQKFRVALKKVSDDAIQQANRAAIDSHFMQMNSQKGLGGFYHHHRGIPVGSGQFHGGTTMMRHYSSNRNLGRLNSLGAGMFQPVSSSFPRNHNDGGNILQGLPLEELQINNNINRAFPSFTSQQNSPMVAPSNLLLLEGNPQSSSLPSNPGFSPHFEISKRLEHWSNAA…
	AT5G02810.1	MNANEEGEGSRYPITDRKTGETKFDRVESRTEKHSEEEKTNGITMDVRNGSSGGLQIPLSQQTAATVCWERFLHVRTIRVLLVENDDCTRYIVTALLRNCSYEVVEASNGIQAWKVLEDLNNHIDIVLTEVIMPYLSGIGLLCKILNHKSRRNIPVIMMSSHDSMGLVFKCLSKGAVDFLVKPIRKNELKILWQHVWRRCQSSSGSGSESGTHQTQKSVKSKSIKKSDQDSGSSDENENGSIGLNASDGSSDGSGAQSSWTKKAVDVDDSPRAVSLWDRVDSTCAQVVHSNPEFPSNQLVAPPAEKETQEHDDKFEDVTMGRDLEISIRRNCDLALEPKDEPLSKTTGIMRQDNSFEKSSSKWKMKVGKGPLDLSSESPSSKQMHEDGGSSFKAMSSHL…
	AT5G07210.1	MASAQSFYNQSSVLKINVMVVDDDHVFLDIMSRMLQHSKYRDPSVMEIAVIAVDDPKKALSTLKIQRDNIDLIITDYYMPGMNGLQLKKQITQEFGNLPVLVMSSDTNKEEESLSCGAMGFIPKPIHPTDLTKIYQFALSNKRNGKSTLSTEQNHKDADVSVPQQITLVPEQADVLKTKRKNCSFKSDSRTVNSTNGSCVSTDGSRKNRKRKPNGGPSDDGESMSQPAKKKKIQWTDSLHDLFLQAIRHIGLDKAVPKKILAFMSVPYLTRENVASHLQKYRIFLRRVAEQGLYSMLSDRGIDSMFRQTHIKEPYFNYYTPSTSWYDTRLNNRSFYSKPVHGFGQSKLLSTTREPVCFNQMPYNYMNRSSTYEPHRIGSGSNLTLPIQSNLSFPNQPSQ…
	AT5G24470.1	MTSSEEVVEVTVVKAPEAGGGKLSRRKIRKKDAGVDGLVKWERFLPKIALRVLLVEADDSTRQIIAALLRKCSYRVAAVPDGLKAWEMLKGKPESVDLILTEVDLPSISGYALLTLIMEHDICKNIPVIMMSTQDSVNTVYKCMLKGAADYLVKPLRRNELRNLWQHVWRRQTSLAPDSFPWNESVGQQKAEGASANNSNGKRDDHVVSGNGGDAQSSCTRPEMEGESADVEVSARDAVQMECAKSQFNETRLLANELQSKQAEAIDFMGASFRRTGRRNREESVAQYESRIELDLSLRRPNASENQSSGDRPSLHPSSASAFTRYVHRPLQTQCSASPVVTDQRKNVAASQDDNIVLMNQYNTSEPPPNAPRRNDTSFYTGADSPGPPFSNQLNSWPG…
	AT5G49240.1	MQPLNMAEILDHRGVLTDGDDGPFRNLTNFYDMFSSNFPEGLRVLVFDEDPSYLLILERHLQKFQYQVTICNEVNKAMHTLRNHRNRFDLAMIQVNNAEGDIFRFLSEIGSEMDLPIIIISEDDSVKSVKKWMINGAADYLIKPIRPEDLRIVFKHLVKKMRERRSVVTGEAEKAAGEKSSSVGDSTIRNPNKSKRSSCLEAEVNEEDRHDHNDRACASSAKKRRVVWDEELHQNFLNAVDFLGLERAVPKKILDVMKVDYISRENVASHLQVTFLIYNIIVHFQQHFCFYS*
	AT5G58080.1	MEFGSTEDGRHDKFPVGMRVLAVDDNPTCLRKLEELLLRCKYHVTKTMESRKALEMLRENSNMFDLVISDVEMPDTDGFKLLEIGLEMDLPVIMLSAHSDYDSVMKGIIHGACDYLVKPVGLKELQNIWHHVVKKNIKSYAKLLPPSESDSVPSASRKRKDKVNDSGDEDDSDREEDDGEGSEQDGDGSGTRKKPRVVWSQELHQKFVSAVQQLGLDKAVPKKILDLMSIEGLTRENVASHLQKYRLYLKKIDEGQQQNMTPDAFGTRDSSYFQMAQLDGLRDFTAARQIPSSGLLSRSHLTKLQPPMYSSINLQGMNSSSFIQQGHHQNSSNSANPFGTYHSTLSPRIQNVNLFQRTSSPLEPLQFPRSKSYIGDFKGLGDRAIGGSFLDTCMPFGSS…
	AT5G60100.2	MCFNNIETGDEVETERQVFGSSEEDEFRVEDTARNTNNVQISQQQQQPLAHVVKWERYLPVRSLKVLLVENDDSTRHIVTALLKNCSYEVTAVPDVLEAWRILEDEKSCIDLVLTEVDMPVHSGTGLLSKIMSHKTLKNIPVIMMSSHDSMVLVFKCLSNGAVDFLVKPIRKNELKNLWQHVWRRCHSVRVLIWLPVLQKLLCVFFLLMRLLIYQSSGSGSESGIHDKKSVKPESTQGSENDASISDEHRNESGSSGGLSNQDGGSDNGSGTQSSWTKRASDTKSTSPSNQFPDAPNKKGTYENGCAHVNRLKEAEDQKEQIGTGSQTGMSMSKKAEEPGDLEKNAKYSVQALERNNDDTLNRSSGNSQVESKAPSSNREDLQSLEQTLKKTREDRDYK…
	AT5G61380.1	MDLNGECKGGDGFIDRSRVRILLCDNDSTSLGEVFTLLSECSYQVTAVKSARQVIDALNAEGPDIDIILAEIDLPMAKGMKMLRYITRDKDLRRIPVIMMSRQDEVPVVVKCLKLGAADYLVKPLRTNELLNLWTHMWRRRRMLGLAEKNMLSYDFDLVGSDQSDPNTNSTNLFSDDTDDRSLRSTNPQRGNLSHQENEWSVATAPVHARDGGLGADGTATSSLAVTAIEPPLDHLAGSHHEPMKRNSNPAQFSSAPKKSRLKIGESSAFFTYVKSTVLRTNGQDPPLVDGNGSLHLHRGLAEKFQVVASEGINNTKQARRATPKSTVLRTNGQDPPLVNGNGSHHLHRGAAEKFQVVASEGINNTKQAHRSRGTEQYHSQGETLQNGASYPHSLERSR…
	AT5G62120.1	MTAKDSSEPVTTLTQFNNIDVVITDYHMPGLNGVQLKKRIDEEFGNLPVIDLYRNIEHEELFRRALCFMHKPISRRDLNSLNVVCQQALRHRMNGETNLNGSGQNVTDDPDDWLRLREKPKLKWTKPLQHRFMSALKSLGVASKY*
	AT5G62920.1	MAEVMLPRKMEILNHSSKFGSPDPLHVLAVDDSHVDRKFIERLLRVSSCKVTVVDSATRALQYLGLDVEEKSVGFEDLKVNLIMTDYSMPGMTGYELLKKIKESSAFREVPVVIMSSENILPRIDRCLEEGAEDFLLKPVKLSDVKRLRDSLMKVEDLSFTKSIQKRELETENVYPVHSQLKRAKI*
