# Supplementary material for: Genome-Wide Identification of the RR Gene Family and Its Expression Analysis in Response to TDZ Induction in Rhododendron delavayi
Source: Plants (Basel). 2023 Sep 13;12(18):3250. doi: 10.3390/plants12183250 (PMC10535058; doi:10.3390/plants12183250)
Supplement: Supplementary file 1 [file plants-12-03250-s001.zip › Table s2 Putative cis-acting elements identified in the promoter regions of RdRRs.xls]

## Sheet: Sheet1
Table S2. Putative cis-acting elements identified in the promoter regions of RdRRs
Gene Name	Cis-acting elements	Starting Position of Cis- acting elements	Termination Position of Cis-acting elements	Roles of Cis- acting elements
RdRR01	ABRE	123	128	Abscisic acid responsiveness
RdRR01	ABRE	124	128	Abscisic acid responsiveness
RdRR01	ABRE	254	259	Abscisic acid responsiveness
RdRR01	ABRE	255	259	Abscisic acid responsiveness
RdRR01	ABRE	471	475	Abscisic acid responsiveness
RdRR02	ABRE	1327	1331	Abscisic acid responsiveness
RdRR02	ABRE	1438	1442	Abscisic acid responsiveness
RdRR02	ABRE	1462	1470	Abscisic acid responsiveness
RdRR02	ABRE	1464	1469	Abscisic acid responsiveness
RdRR02	ABRE	1465	1469	Abscisic acid responsiveness
RdRR03	ABRE	1460	1468	Abscisic acid responsiveness
RdRR03	ABRE	1475	1479	Abscisic acid responsiveness
RdRR03	ABRE	1531	1535	Abscisic acid responsiveness
RdRR03	ABRE	1561	1565	Abscisic acid responsiveness
RdRR04	ABRE	62	66	Abscisic acid responsiveness
RdRR04	ABRE	160	164	Abscisic acid responsiveness
RdRR04	ABRE	329	333	Abscisic acid responsiveness
RdRR04	ABRE	1040	1045	Abscisic acid responsiveness
RdRR04	ABRE	1041	1045	Abscisic acid responsiveness
RdRR04	ABRE	1213	1217	Abscisic acid responsiveness
RdRR04	ABRE	1349	1356	Abscisic acid responsiveness
RdRR04	ABRE	1351	1355	Abscisic acid responsiveness
RdRR04	ABRE	1402	1406	Abscisic acid responsiveness
RdRR04	ABRE	1408	1413	Abscisic acid responsiveness
RdRR04	ABRE	1409	1413	Abscisic acid responsiveness
RdRR04	ABRE	1672	1676	Abscisic acid responsiveness
RdRR05	ABRE	1744	1750	Abscisic acid responsiveness
RdRR06	ABRE	1744	1750	Abscisic acid responsiveness
RdRR08	ABRE	96	104	Abscisic acid responsiveness
RdRR08	ABRE	98	102	Abscisic acid responsiveness
RdRR08	ABRE	100	108	Abscisic acid responsiveness
RdRR08	ABRE	103	107	Abscisic acid responsiveness
RdRR09	ABRE	195	199	Abscisic acid responsiveness
RdRR09	ABRE	407	411	Abscisic acid responsiveness
RdRR09	ABRE	452	460	Abscisic acid responsiveness
RdRR09	ABRE	454	459	Abscisic acid responsiveness
RdRR09	ABRE	455	459	Abscisic acid responsiveness
RdRR09	ABRE	1278	1286	Abscisic acid responsiveness
RdRR09	ABRE	1280	1285	Abscisic acid responsiveness
RdRR09	ABRE	1281	1285	Abscisic acid responsiveness
RdRR09	ABRE	1827	1831	Abscisic acid responsiveness
RdRR10	ABRE	1828	1832	Abscisic acid responsiveness
RdRR12	ABRE	95	100	Abscisic acid responsiveness
RdRR12	ABRE	96	100	Abscisic acid responsiveness
RdRR12	ABRE	258	263	Abscisic acid responsiveness
RdRR12	ABRE	259	263	Abscisic acid responsiveness
RdRR12	ABRE	1069	1073	Abscisic acid responsiveness
RdRR12	ABRE	1813	1817	Abscisic acid responsiveness
RdRR13	ABRE	27	31	Abscisic acid responsiveness
RdRR13	ABRE	812	816	Abscisic acid responsiveness
RdRR14	ABRE	585	589	Abscisic acid responsiveness
RdRR14	ABRE	1578	1584	Abscisic acid responsiveness
RdRR17	ABRE	547	551	Abscisic acid responsiveness
RdRR17	ABRE	1172	1176	Abscisic acid responsiveness
RdRR17	ABRE	1527	1532	Abscisic acid responsiveness
RdRR17	ABRE	1528	1532	Abscisic acid responsiveness
RdRR19	ABRE	510	514	Abscisic acid responsiveness
RdRR19	ABRE	1898	1902	Abscisic acid responsiveness
RdRR20	ABRE	807	813	Abscisic acid responsiveness
RdRR21	ABRE	851	856	Abscisic acid responsiveness
RdRR21	ABRE	852	856	Abscisic acid responsiveness
RdRR22	ABRE	1004	1008	Abscisic acid responsiveness
RdRR22	ABRE	1908	1914	Abscisic acid responsiveness
RdRR23	ABRE	1004	1008	Abscisic acid responsiveness
RdRR23	ABRE	1908	1914	Abscisic acid responsiveness
RdRR25	ABRE	649	654	Abscisic acid responsiveness
RdRR25	ABRE	650	654	Abscisic acid responsiveness
RdRR25	ABRE	1586	1590	Abscisic acid responsiveness
RdRR26	ABRE	1585	1589	Abscisic acid responsiveness
RdRR27	ABRE	291	295	Abscisic acid responsiveness
RdRR27	ABRE	1213	1219	Abscisic acid responsiveness
RdRR27	ABRE	1276	1280	Abscisic acid responsiveness
RdRR28	ABRE	1629	1634	Abscisic acid responsiveness
RdRR28	ABRE	1630	1634	Abscisic acid responsiveness
RdRR28	ABRE	1773	1778	Abscisic acid responsiveness
RdRR28	ABRE	1774	1778	Abscisic acid responsiveness
RdRR29	ABRE	1452	1456	Abscisic acid responsiveness
RdRR29	ABRE	1620	1624	Abscisic acid responsiveness
RdRR30	ABRE	1306	1311	Abscisic acid responsiveness
RdRR30	ABRE	1307	1311	Abscisic acid responsiveness
RdRR30	ABRE	1370	1374	Abscisic acid responsiveness
RdRR30	ABRE	1464	1468	Abscisic acid responsiveness
RdRR30	ABRE	1578	1582	Abscisic acid responsiveness
RdRR30	ABRE	1724	1728	Abscisic acid responsiveness
RdRR32	ABRE	486	490	Abscisic acid responsiveness
RdRR32	ABRE	690	694	Abscisic acid responsiveness
RdRR32	ABRE	1633	1637	Abscisic acid responsiveness
RdRR32	ABRE	1722	1726	Abscisic acid responsiveness
RdRR32	ABRE	1789	1793	Abscisic acid responsiveness
RdRR32	ABRE	1877	1883	Abscisic acid responsiveness
RdRR32	ABRE	1887	1893	Abscisic acid responsiveness
RdRR33	ABRE	141	145	Abscisic acid responsiveness
RdRR33	ABRE	230	234	Abscisic acid responsiveness
RdRR33	ABRE	738	742	Abscisic acid responsiveness
RdRR33	ABRE	972	977	Abscisic acid responsiveness
RdRR33	ABRE	973	977	Abscisic acid responsiveness
RdRR33	ABRE	983	988	Abscisic acid responsiveness
RdRR33	ABRE	984	988	Abscisic acid responsiveness
RdRR33	ABRE	995	1003	Abscisic acid responsiveness
RdRR31	ABRE	197	201	Abscisic acid responsiveness
RdRR31	ABRE	972	976	Abscisic acid responsiveness
RdRR01	TGA-element	24	29	Auxin responsiveness
RdRR01	TGA-element	958	963	Auxin responsiveness
RdRR01	TGA-element	1140	1145	Auxin responsiveness
RdRR03	TGA-element	141	146	Auxin responsiveness
RdRR04	TGA-element	433	438	Auxin responsiveness
RdRR05	TGA-element	682	687	Auxin responsiveness
RdRR06	TGA-element	682	687	Auxin responsiveness
RdRR08	TGA-element	1110	1115	Auxin responsiveness
RdRR08	TGA-element	1258	1263	Auxin responsiveness
RdRR13	TGA-element	1276	1281	Auxin responsiveness
RdRR13	TGA-element	1451	1456	Auxin responsiveness
RdRR15	TGA-element	1771	1776	Auxin responsiveness
RdRR16	TGA-element	1091	1096	Auxin responsiveness
RdRR16	TGA-element	1614	1619	Auxin responsiveness
RdRR19	TGA-element	1032	1037	Auxin responsiveness
RdRR20	TGA-element	490	495	Auxin responsiveness
RdRR21	TGA-element	1135	1140	Auxin responsiveness
RdRR22	TGA-element	413	418	Auxin responsiveness
RdRR23	TGA-element	413	418	Auxin responsiveness
RdRR24	TGA-element	399	404	Auxin responsiveness
RdRR30	TGA-element	995	1000	Auxin responsiveness
RdRR05	AuxRR-core	549	555	Auxin responsiveness
RdRR06	AuxRR-core	549	555	Auxin responsiveness
RdRR07	AuxRR-core	1228	1234	Auxin responsiveness
RdRR10	AuxRR-core	1703	1709	Auxin responsiveness
RdRR15	AuxRR-core	55	61	Auxin responsiveness
RdRR16	AuxRR-core	906	912	Auxin responsiveness
RdRR17	AuxRR-core	1206	1212	Auxin responsiveness
RdRR20	和	897	903	Auxin responsiveness
RdRR25	AuxRR-core	1716	1722	Auxin responsiveness
RdRR28	AuxRR-core	1689	1695	Auxin responsiveness
RdRR01	TGA-box	678	685	Auxin responsiveness
RdRR12	AuxRE	1686	1696	Auxin responsiveness
RdRR17	GATA-box	1155	1168	Auxin responsiveness
RdRR32	TGA-element	987	992	Auxin responsiveness
RdRR04	circadian	1707	1715	Circadian control
RdRR08	circadian	1877	1885	Circadian control
RdRR12	circadian	1332	1340	Circadian control
RdRR19	circadian	1722	1730	Circadian control
RdRR20	circadian	1713	1721	Circadian control
RdRR25	circadian	1885	1893	Circadian control
RdRR26	circadian	703	711	Circadian control
RdRR30	circadian	122	130	Circadian control
RdRR30	circadian	1834	1842	Circadian control
RdRR01	TC-rich repeats	42	50	Defense and stress responsiveness
RdRR03	TC-rich repeats	45	53	Defense and stress responsiveness
RdRR08	TC-rich repeats	1406	1414	Defense and stress responsiveness
RdRR12	TC-rich repeats	615	623	Defense and stress responsiveness
RdRR13	TC-rich repeats	181	189	Defense and stress responsiveness
RdRR13	TC-rich repeats	545	553	Defense and stress responsiveness
RdRR13	TC-rich repeats	1254	1262	Defense and stress responsiveness
RdRR13	TC-rich repeats	1935	1943	Defense and stress responsiveness
RdRR16	TC-rich repeats	999	1007	Defense and stress responsiveness
RdRR27	TC-rich repeats	691	699	Defense and stress responsiveness
RdRR28	TC-rich repeats	790	798	Defense and stress responsiveness
RdRR28	TC-rich repeats	1394	1402	Defense and stress responsiveness
RdRR30	TC-rich repeats	998	1006	Defense and stress responsiveness
RdRR01	TATC-box	779	785	Gibberellin-responsive
RdRR02	TATC-box	122	128	Gibberellin-responsive
RdRR09	TATC-box	790	796	Gibberellin-responsive
RdRR25	TATC-box	748	754	Gibberellin-responsive
RdRR02	GARE-motif	1694	1700	Gibberellin-responsive
RdRR02	P-box	1596	1602	Gibberellin-responsive
RdRR03	GARE-motif	1942	1948	Gibberellin-responsive
RdRR04	GARE-motif	318	324	Gibberellin-responsive
RdRR04	P-box	1017	1023	Gibberellin-responsive
RdRR05	P-box	516	522	Gibberellin-responsive
RdRR06	P-box	516	522	Gibberellin-responsive
RdRR07	P-box	1841	1847	Gibberellin-responsive
RdRR08	GARE-motif	1466	1472	Gibberellin-responsive
RdRR08	P-box	193	199	Gibberellin-responsive
RdRR09	GARE-motif	1647	1653	Gibberellin-responsive
RdRR10	P-box	846	852	Gibberellin-responsive
RdRR10	P-box	1355	1361	Gibberellin-responsive
RdRR13	GARE-motif	1132	1138	Gibberellin-responsive
RdRR19	GARE-motif	760	766	Gibberellin-responsive
RdRR20	P-box	922	928	Gibberellin-responsive
RdRR20	P-box	1412	1418	Gibberellin-responsive
RdRR26	GARE-motif	1080	1086	Gibberellin-responsive
RdRR28	P-box	1521	1527	Gibberellin-responsive
RdRR28	P-box	1797	1803	Gibberellin-responsive
RdRR26	P-box	474	485	Gibberellin-responsive
RdRR32	P-box	1947	1953	Gibberellin-responsive
RdRR33	P-box	920	926	Gibberellin-responsive
RdRR31	P-box	1881	1887	Gibberellin-responsive
RdRR05	3-AF1 binding site	1812	1821	Light responsiveness
RdRR06	3-AF1 binding site	1812	1821	Light responsiveness
RdRR14	3-AF1 binding site	1524	1533	Light responsiveness
RdRR30	3-AF1 binding site	1333	1342	Light responsiveness
RdRR24	AAAC-motif	531	541	Light responsiveness
RdRR04	ACE	1349	1357	Light responsiveness
RdRR04	ACE	1495	1503	Light responsiveness
RdRR11	ACE	1887	1895	Light responsiveness
RdRR22	ACE	1187	1195	Light responsiveness
RdRR23	ACE	1187	1195	Light responsiveness
RdRR25	ACE	1005	1013	Light responsiveness
RdRR25	ACE	1140	1148	Light responsiveness
RdRR25	ACE	1284	1292	Light responsiveness
RdRR26	ACE	823	832	Light responsiveness
RdRR26	ACE	1181	1189	Light responsiveness
RdRR31	ACE	1471	1479	Light responsiveness
RdRR08	AE-box	53	60	Light responsiveness
RdRR08	AE-box	887	894	Light responsiveness
RdRR10	AE-box	462	469	Light responsiveness
RdRR11	AE-box	236	243	Light responsiveness
RdRR13	AE-box	470	477	Light responsiveness
RdRR14	AE-box	1629	1636	Light responsiveness
RdRR14	AE-box	1974	1981	Light responsiveness
RdRR17	AE-box	558	565	Light responsiveness
RdRR18	AE-box	1371	1378	Light responsiveness
RdRR19	AE-box	1053	1060	Light responsiveness
RdRR21	AE-box	1112	1119	Light responsiveness
RdRR21	AE-box	1231	1238	Light responsiveness
RdRR21	AE-box	1270	1277	Light responsiveness
RdRR26	AE-box	469	476	Light responsiveness
RdRR26	AE-box	513	520	Light responsiveness
RdRR28	AE-box	255	262	Light responsiveness
RdRR28	AE-box	1970	1977	Light responsiveness
RdRR33	AE-box	337	344	Light responsiveness
RdRR33	AE-box	1132	1139	Light responsiveness
RdRR33	AE-box	1931	1938	Light responsiveness
RdRR12	AT1-motif	587	599	Light responsiveness
RdRR20	AT1-motif	781	793	Light responsiveness
RdRR05	ATC-motif	1558	1565	Light responsiveness
RdRR06	ATC-motif	1558	1565	Light responsiveness
RdRR17	ATC-motif	988	995	Light responsiveness
RdRR18	ATC-motif	323	330	Light responsiveness
RdRR22	ATC-motif	1661	1668	Light responsiveness
RdRR23	ATC-motif	1661	1668	Light responsiveness
RdRR11	ATCT-motif	1340	1348	Light responsiveness
RdRR15	ATCT-motif	974	982	Light responsiveness
RdRR15	ATCT-motif	1003	1011	Light responsiveness
RdRR20	ATCT-motif	695	704	Light responsiveness
RdRR26	ATCT-motif	354	362	Light responsiveness
RdRR01	Box 4	343	348	Light responsiveness
RdRR01	Box 4	877	882	Light responsiveness
RdRR01	Box 4	881	886	Light responsiveness
RdRR01	Box 4	1072	1077	Light responsiveness
RdRR04	Box 4	1577	1582	Light responsiveness
RdRR04	Box 4	1620	1625	Light responsiveness
RdRR05	Box 4	722	727	Light responsiveness
RdRR05	Box 4	1234	1239	Light responsiveness
RdRR06	Box 4	722	727	Light responsiveness
RdRR06	Box 4	1234	1239	Light responsiveness
RdRR07	Box 4	1127	1132	Light responsiveness
RdRR07	Box 4	1330	1335	Light responsiveness
RdRR08	Box 4	854	859	Light responsiveness
RdRR09	Box 4	80	85	Light responsiveness
RdRR12	Box 4	604	609	Light responsiveness
RdRR12	Box 4	1477	1482	Light responsiveness
RdRR13	Box 4	897	902	Light responsiveness
RdRR13	Box 4	1391	1396	Light responsiveness
RdRR14	Box 4	525	530	Light responsiveness
RdRR14	Box 4	570	575	Light responsiveness
RdRR14	Box 4	1612	1617	Light responsiveness
RdRR15	Box 4	139	144	Light responsiveness
RdRR15	Box 4	215	220	Light responsiveness
RdRR16	Box 4	761	766	Light responsiveness
RdRR16	Box 4	1598	1603	Light responsiveness
RdRR19	Box 4	430	435	Light responsiveness
RdRR19	Box 4	879	884	Light responsiveness
RdRR19	Box 4	1011	1016	Light responsiveness
RdRR20	Box 4	902	907	Light responsiveness
RdRR21	Box 4	1336	1341	Light responsiveness
RdRR22	Box 4	1090	1095	Light responsiveness
RdRR22	Box 4	1200	1205	Light responsiveness
RdRR23	Box 4	1090	1095	Light responsiveness
RdRR23	Box 4	1200	1205	Light responsiveness
RdRR25	Box 4	1430	1435	Light responsiveness
RdRR26	Box 4	254	259	Light responsiveness
RdRR27	Box 4	884	889	Light responsiveness
RdRR28	Box 4	889	894	Light responsiveness
RdRR29	Box 4	1077	1082	Light responsiveness
RdRR29	Box 4	1296	1301	Light responsiveness
RdRR32	Box 4	1646	1651	Light responsiveness
RdRR32	Box 4	1708	1713	Light responsiveness
RdRR33	Box 4	154	159	Light responsiveness
RdRR33	Box 4	216	221	Light responsiveness
RdRR33	Box 4	1545	1550	Light responsiveness
RdRR33	Box 4	1835	1840	Light responsiveness
RdRR31	Box 4	1927	1932	Light responsiveness
RdRR31	Box 4	1501	1506	Light responsiveness
RdRR18	Box II	425	433	Light responsiveness
RdRR24	Box II	1529	1537	Light responsiveness
RdRR28	Box II	1627	1635	Light responsiveness
RdRR14	CAG-motif	805	814	Light responsiveness
RdRR17	CAG-motif	224	233	Light responsiveness
RdRR25	CAG-motif	1912	1921	Light responsiveness
RdRR12	chs-CMA1a	1635	1642	Light responsiveness
RdRR19	chs-CMA1a	1497	1504	Light responsiveness
RdRR01	chs-CMA2a	1808	1815	Light responsiveness
RdRR11	chs-CMA2b	703	713	Light responsiveness
RdRR11	chs-CMA2b	804	814	Light responsiveness
RdRR14	chs-Unit 1 m1	660	669	Light responsiveness
RdRR01	GA-motif	1033	1040	Light responsiveness
RdRR04	GA-motif	518	525	Light responsiveness
RdRR10	GA-motif	1783	1790	Light responsiveness
RdRR31	GA-motif	98	105	Light responsiveness
RdRR02	Gap-box	1109	1117.5	Light responsiveness
RdRR19	Gap-box	1704	1712	Light responsiveness
RdRR20	Gap-box	837	845.5	Light responsiveness
RdRR03	GATA-motif	568	574	Light responsiveness
RdRR05	GATA-motif	337	345	Light responsiveness
RdRR05	GATA-motif	1951	1959	Light responsiveness
RdRR06	GATA-motif	337	345	Light responsiveness
RdRR06	GATA-motif	1951	1959	Light responsiveness
RdRR09	GATA-motif	466	472	Light responsiveness
RdRR09	GATA-motif	1292	1298	Light responsiveness
RdRR10	GATA-motif	693	701	Light responsiveness
RdRR13	GATA-motif	1660	1666	Light responsiveness
RdRR14	GATA-motif	602	610	Light responsiveness
RdRR14	GATA-motif	1241	1247	Light responsiveness
RdRR16	GATA-motif	1264	1273	Light responsiveness
RdRR17	GATA-motif	1292	1298	Light responsiveness
RdRR20	GATA-motif	1929	1935	Light responsiveness
RdRR22	GATA-motif	1262	1268	Light responsiveness
RdRR23	GATA-motif	1262	1268	Light responsiveness
RdRR30	GATA-motif	1382	1388	Light responsiveness
RdRR32	GATA-motif	1589	1597	Light responsiveness
RdRR01	G-box	123	128	Light responsiveness
RdRR01	G-box	254	259	Light responsiveness
RdRR01	G-box	471	476	Light responsiveness
RdRR01	G-Box	123	128	Light responsiveness
RdRR01	G-Box	254	259	Light responsiveness
RdRR02	G-Box	1327	1332	Light responsiveness
RdRR02	G-Box	1437	1442	Light responsiveness
RdRR02	G-Box	1464	1469	Light responsiveness
RdRR02	G-box	1464	1469	Light responsiveness
RdRR02	G-box	1573	1578	Light responsiveness
RdRR03	G-Box	1475	1480	Light responsiveness
RdRR03	G-box	1531	1536	Light responsiveness
RdRR03	G-box	1559	1566	Light responsiveness
RdRR03	G-box	1560	1565	Light responsiveness
RdRR04	G-Box	329	334	Light responsiveness
RdRR04	G-Box	1040	1045	Light responsiveness
RdRR04	G-Box	1408	1413	Light responsiveness
RdRR04	G-box	59	67	Light responsiveness
RdRR04	G-box	62	67	Light responsiveness
RdRR04	G-box	159	164	Light responsiveness
RdRR04	G-box	1040	1045	Light responsiveness
RdRR04	G-box	1213	1218	Light responsiveness
RdRR04	G-box	1351	1356	Light responsiveness
RdRR04	G-box	1402	1407	Light responsiveness
RdRR04	G-box	1408	1413	Light responsiveness
RdRR04	G-box	1672	1677	Light responsiveness
RdRR08	G-box	98	103	Light responsiveness
RdRR08	G-box	102	107	Light responsiveness
RdRR08	G-box	293	298	Light responsiveness
RdRR08	G-box	1085	1090	Light responsiveness
RdRR09	G-box	454	459	Light responsiveness
RdRR09	G-box	1280	1285	Light responsiveness
RdRR09	G-Box	194	199	Light responsiveness
RdRR09	G-Box	406	411	Light responsiveness
RdRR09	G-Box	454	459	Light responsiveness
RdRR09	G-Box	945	954	Light responsiveness
RdRR09	G-Box	1280	1285	Light responsiveness
RdRR09	G-Box	1827	1832	Light responsiveness
RdRR10	G-Box	1827	1832	Light responsiveness
RdRR12	G-Box	95	100	Light responsiveness
RdRR12	G-Box	258	263	Light responsiveness
RdRR12	G-box	95	100	Light responsiveness
RdRR12	G-box	257	266.5	Light responsiveness
RdRR12	G-box	258	263	Light responsiveness
RdRR12	G-box	1069	1074	Light responsiveness
RdRR12	G-box	1812	1817	Light responsiveness
RdRR13	G-Box	26	31	Light responsiveness
RdRR13	G-Box	812	817	Light responsiveness
RdRR13	G-box	1904	1909	Light responsiveness
RdRR14	G-box	585	590	Light responsiveness
RdRR14	G-box	1358	1363	Light responsiveness
RdRR17	G-box	547	552	Light responsiveness
RdRR17	G-box	1171	1176	Light responsiveness
RdRR17	G-box	1527	1532	Light responsiveness
RdRR17	G-Box	1527	1532	Light responsiveness
RdRR19	G-box	1897	1902	Light responsiveness
RdRR19	G-Box	509	514	Light responsiveness
RdRR21	G-box	851	856	Light responsiveness
RdRR21	G-Box	851	856	Light responsiveness
RdRR22	G-box	814	819	Light responsiveness
RdRR22	G-box	1004	1009	Light responsiveness
RdRR23	G-box	814	819	Light responsiveness
RdRR23	G-box	1004	1009	Light responsiveness
RdRR25	G-box	644	653.5	Light responsiveness
RdRR25	G-box	649	654	Light responsiveness
RdRR25	G-Box	649	654	Light responsiveness
RdRR25	G-Box	1585	1590	Light responsiveness
RdRR26	G-Box	1584	1589	Light responsiveness
RdRR27	G-box	290	295	Light responsiveness
RdRR27	G-box	1275	1280	Light responsiveness
RdRR28	G-Box	1629	1634	Light responsiveness
RdRR28	G-Box	1773	1778	Light responsiveness
RdRR28	G-box	1627	1635	Light responsiveness
RdRR28	G-box	1629	1634	Light responsiveness
RdRR28	G-box	1773	1778	Light responsiveness
RdRR29	G-box	1215	1220	Light responsiveness
RdRR29	G-box	1620	1627	Light responsiveness
RdRR29	G-Box	1451	1456	Light responsiveness
RdRR29	G-Box	1620	1625	Light responsiveness
RdRR30	G-box	1306	1311	Light responsiveness
RdRR30	G-box	1369	1374	Light responsiveness
RdRR30	G-box	1464	1469	Light responsiveness
RdRR30	G-Box	1306	1311	Light responsiveness
RdRR30	G-Box	1578	1583	Light responsiveness
RdRR30	G-Box	1723	1728	Light responsiveness
RdRR31	G-Box	197	202	Light responsiveness
RdRR32	G-box	690	695	Light responsiveness
RdRR32	G-box	1632	1637	Light responsiveness
RdRR32	G-box	1722	1727	Light responsiveness
RdRR32	G-box	1788	1793	Light responsiveness
RdRR32	G-Box	486	491	Light responsiveness
RdRR33	G-Box	972	977	Light responsiveness
RdRR33	G-Box	983	988	Light responsiveness
RdRR33	G-box	140	145	Light responsiveness
RdRR33	G-box	230	235	Light responsiveness
RdRR33	G-box	737	742	Light responsiveness
RdRR33	G-box	972	977	Light responsiveness
RdRR33	G-box	983	988	Light responsiveness
RdRR31	G-Box	197	202	Light responsiveness
RdRR31	G-box	972	977	Light responsiveness
RdRR01	GT1-motif	1951	1956	Light responsiveness
RdRR03	GT1-motif	369	377	Light responsiveness
RdRR07	GT1-motif	384	390	Light responsiveness
RdRR08	GT1-motif	298	304	Light responsiveness
RdRR08	GT1-motif	1494	1499	Light responsiveness
RdRR11	GT1-motif	1931	1936	Light responsiveness
RdRR14	GT1-motif	50	55	Light responsiveness
RdRR14	GT1-motif	52	57	Light responsiveness
RdRR14	GT1-motif	1003	1008	Light responsiveness
RdRR14	GT1-motif	1497	1502	Light responsiveness
RdRR15	GT1-motif	250	255	Light responsiveness
RdRR16	GT1-motif	227	232	Light responsiveness
RdRR16	GT1-motif	1486	1491	Light responsiveness
RdRR17	GT1-motif	1221	1227	Light responsiveness
RdRR18	GT1-motif	698	704	Light responsiveness
RdRR18	GT1-motif	699	704	Light responsiveness
RdRR18	GT1-motif	737	743	Light responsiveness
RdRR18	GT1-motif	1332	1337	Light responsiveness
RdRR19	GT1-motif	1556	1561	Light responsiveness
RdRR20	GT1-motif	270	276	Light responsiveness
RdRR20	GT1-motif	1189	1194	Light responsiveness
RdRR24	GT1-motif	27	32	Light responsiveness
RdRR24	GT1-motif	1221	1227	Light responsiveness
RdRR24	GT1-motif	1222	1227	Light responsiveness
RdRR24	GT1-motif	1259	1265	Light responsiveness
RdRR25	GT1-motif	861	866	Light responsiveness
RdRR27	GT1-motif	728	734	Light responsiveness
RdRR27	GT1-motif	1280	1285	Light responsiveness
RdRR28	GT1-motif	532	537	Light responsiveness
RdRR28	GT1-motif	732	737	Light responsiveness
RdRR28	GT1-motif	1116	1122	Light responsiveness
RdRR28	GT1-motif	1123	1128	Light responsiveness
RdRR28	GT1-motif	1325	1330	Light responsiveness
RdRR28	GT1-motif	1372	1377	Light responsiveness
RdRR29	GT1-motif	1332	1338	Light responsiveness
RdRR29	GT1-motif	1333	1338	Light responsiveness
RdRR30	GT1-motif	675	681	Light responsiveness
RdRR30	GT1-motif	676	681	Light responsiveness
RdRR30	GT1-motif	824	832	Light responsiveness
RdRR33	GT1-motif	1011	1016	Light responsiveness
RdRR02	GTGGC-motif	1511	1520	Light responsiveness
RdRR20	GTGGC-motif	1451	1460	Light responsiveness
RdRR20	GTGGC-motif	1494	1503	Light responsiveness
RdRR29	GTGGC-motif	986	995	Light responsiveness
RdRR03	I-box	305	313	Light responsiveness
RdRR03	I-box	899	907	Light responsiveness
RdRR10	I-box	691	700	Light responsiveness
RdRR10	I-box	1288	1295	Light responsiveness
RdRR12	I-box	1417	1426	Light responsiveness
RdRR12	I-box	2006	2014	Light responsiveness
RdRR19	I-box	282	290	Light responsiveness
RdRR19	I-box	543	552	Light responsiveness
RdRR22	I-box	1617	1625	Light responsiveness
RdRR23	I-box	1617	1625	Light responsiveness
RdRR24	I-box	368	377	Light responsiveness
RdRR32	I-box	1024	1033	Light responsiveness
RdRR18	LAMP-element	1922	1929	Light responsiveness
RdRR19	LAMP-element	545	553	Light responsiveness
RdRR24	LAMP-element	496	503	Light responsiveness
RdRR26	LAMP-element	764	771	Light responsiveness
RdRR26	LAMP-element	1296	1303	Light responsiveness
RdRR28	LAMP-element	165	172	Light responsiveness
RdRR32	LAMP-element	1017	1025	Light responsiveness
RdRR32	LAMP-element	1026	1034	Light responsiveness
RdRR11	L-box	999	1009	Light responsiveness
RdRR11	L-box	1553	1562	Light responsiveness
RdRR08	Pc-CMA2c	425	433	Light responsiveness
RdRR02	Sp1	963	968	Light responsiveness
RdRR05	Sp1	765	770	Light responsiveness
RdRR06	Sp1	765	770	Light responsiveness
RdRR22	Sp1	1570	1575	Light responsiveness
RdRR22	Sp1	1742	1747	Light responsiveness
RdRR23	Sp1	1570	1575	Light responsiveness
RdRR23	Sp1	1742	1747	Light responsiveness
RdRR25	Sp1	1682	1687	Light responsiveness
RdRR30	Sp1	1507	1512	Light responsiveness
RdRR30	Sp1	1595	1600	Light responsiveness
RdRR32	Sp1	1964	1969	Light responsiveness
RdRR01	TCCC-motif	1825	1831	Light responsiveness
RdRR10	TCCC-motif	81	87	Light responsiveness
RdRR10	TCCC-motif	1796	1802	Light responsiveness
RdRR16	TCCC-motif	425	431	Light responsiveness
RdRR17	TCCC-motif	1574	1580	Light responsiveness
RdRR18	TCCC-motif	1711	1717	Light responsiveness
RdRR18	TCCC-motif	1982	1988	Light responsiveness
RdRR19	TCCC-motif	1881	1887	Light responsiveness
RdRR20	TCCC-motif	1926	1932	Light responsiveness
RdRR21	TCCC-motif	135	141	Light responsiveness
RdRR27	TCCC-motif	128	134	Light responsiveness
RdRR27	TCCC-motif	157	163	Light responsiveness
RdRR27	TCCC-motif	1355	1361	Light responsiveness
RdRR29	TCCC-motif	323	329	Light responsiveness
RdRR30	TCCC-motif	1699	1705	Light responsiveness
RdRR33	TCCC-motif	894	900	Light responsiveness
RdRR33	TCCC-motif	1275	1281	Light responsiveness
RdRR01	TCT-motif	676	681	Light responsiveness
RdRR03	TCT-motif	521	526	Light responsiveness
RdRR03	TCT-motif	1583	1588	Light responsiveness
RdRR04	TCT-motif	780	785	Light responsiveness
RdRR09	TCT-motif	1508	1513	Light responsiveness
RdRR11	TCT-motif	749	754	Light responsiveness
RdRR12	TCT-motif	1354	1359	Light responsiveness
RdRR13	TCT-motif	436	441	Light responsiveness
RdRR13	TCT-motif	545	550	Light responsiveness
RdRR17	TCT-motif	1153	1158	Light responsiveness
RdRR17	TCT-motif	1168	1173	Light responsiveness
RdRR18	TCT-motif	75	80	Light responsiveness
RdRR20	TCT-motif	804	809	Light responsiveness
RdRR20	TCT-motif	1823	1828	Light responsiveness
RdRR21	TCT-motif	363	368	Light responsiveness
RdRR21	TCT-motif	529	534	Light responsiveness
RdRR22	TCT-motif	910	915	Light responsiveness
RdRR23	TCT-motif	910	915	Light responsiveness
RdRR25	TCT-motif	453	458	Light responsiveness
RdRR26	TCT-motif	1726	1731	Light responsiveness
RdRR26	TCT-motif	1892	1897	Light responsiveness
RdRR27	TCT-motif	1015	1020	Light responsiveness
RdRR29	TCT-motif	458	463	Light responsiveness
RdRR29	TCT-motif	1695	1700	Light responsiveness
RdRR31	TCT-motif	269	274	Light responsiveness
RdRR31	TCT-motif	1049	1054	Light responsiveness
RdRR01	TGACG-motif	681	685	MeJA-responsiveness
RdRR01	CGTCA-motif	681	685	MeJA-responsiveness
RdRR03	CGTCA-motif	644	648	MeJA-responsiveness
RdRR03	TGACG-motif	644	648	MeJA-responsiveness
RdRR07	CGTCA-motif	147	151	MeJA-responsiveness
RdRR07	CGTCA-motif	339	343	MeJA-responsiveness
RdRR07	CGTCA-motif	431	435	MeJA-responsiveness
RdRR07	CGTCA-motif	786	790	MeJA-responsiveness
RdRR07	TGACG-motif	147	151	MeJA-responsiveness
RdRR07	TGACG-motif	339	343	MeJA-responsiveness
RdRR07	TGACG-motif	431	435	MeJA-responsiveness
RdRR07	TGACG-motif	786	790	MeJA-responsiveness
RdRR08	CGTCA-motif	1269	1273	MeJA-responsiveness
RdRR08	TGACG-motif	1269	1273	MeJA-responsiveness
RdRR09	TGACG-motif	905	909	MeJA-responsiveness
RdRR09	TGACG-motif	1478	1482	MeJA-responsiveness
RdRR09	CGTCA-motif	905	909	MeJA-responsiveness
RdRR09	CGTCA-motif	1478	1482	MeJA-responsiveness
RdRR10	TGACG-motif	1724	1728	MeJA-responsiveness
RdRR10	CGTCA-motif	1724	1728	MeJA-responsiveness
RdRR11	TGACG-motif	528	532	MeJA-responsiveness
RdRR11	TGACG-motif	1380	1384	MeJA-responsiveness
RdRR11	CGTCA-motif	528	532	MeJA-responsiveness
RdRR11	CGTCA-motif	1380	1384	MeJA-responsiveness
RdRR13	TGACG-motif	639	643	MeJA-responsiveness
RdRR13	CGTCA-motif	639	643	MeJA-responsiveness
RdRR15	CGTCA-motif	677	681	MeJA-responsiveness
RdRR15	CGTCA-motif	1207	1211	MeJA-responsiveness
RdRR15	CGTCA-motif	1265	1269	MeJA-responsiveness
RdRR15	TGACG-motif	677	681	MeJA-responsiveness
RdRR15	TGACG-motif	1207	1211	MeJA-responsiveness
RdRR15	TGACG-motif	1265	1269	MeJA-responsiveness
RdRR17	TGACG-motif	1049	1053	MeJA-responsiveness
RdRR17	CGTCA-motif	1049	1053	MeJA-responsiveness
RdRR19	CGTCA-motif	854	858	MeJA-responsiveness
RdRR19	CGTCA-motif	941	945	MeJA-responsiveness
RdRR19	CGTCA-motif	1127	1131	MeJA-responsiveness
RdRR19	TGACG-motif	854	858	MeJA-responsiveness
RdRR19	TGACG-motif	941	945	MeJA-responsiveness
RdRR19	TGACG-motif	1127	1131	MeJA-responsiveness
RdRR20	CGTCA-motif	2001	2005	MeJA-responsiveness
RdRR20	TGACG-motif	2001	2005	MeJA-responsiveness
RdRR21	CGTCA-motif	706	710	MeJA-responsiveness
RdRR21	CGTCA-motif	1772	1776	MeJA-responsiveness
RdRR21	TGACG-motif	706	710	MeJA-responsiveness
RdRR21	TGACG-motif	1772	1776	MeJA-responsiveness
RdRR24	TGACG-motif	1832	1836	MeJA-responsiveness
RdRR24	CGTCA-motif	1832	1836	MeJA-responsiveness
RdRR25	CGTCA-motif	884	888	MeJA-responsiveness
RdRR25	CGTCA-motif	1771	1775	MeJA-responsiveness
RdRR25	TGACG-motif	884	888	MeJA-responsiveness
RdRR25	TGACG-motif	1771	1775	MeJA-responsiveness
RdRR27	CGTCA-motif	176	180	MeJA-responsiveness
RdRR27	TGACG-motif	176	180	MeJA-responsiveness
RdRR28	TGACG-motif	182	186	MeJA-responsiveness
RdRR28	TGACG-motif	324	328	MeJA-responsiveness
RdRR28	TGACG-motif	1102	1106	MeJA-responsiveness
RdRR28	CGTCA-motif	182	186	MeJA-responsiveness
RdRR28	CGTCA-motif	324	328	MeJA-responsiveness
RdRR28	CGTCA-motif	1102	1106	MeJA-responsiveness
RdRR29	CGTCA-motif	511	515	MeJA-responsiveness
RdRR29	CGTCA-motif	1100	1104	MeJA-responsiveness
RdRR29	TGACG-motif	511	515	MeJA-responsiveness
RdRR29	TGACG-motif	1100	1104	MeJA-responsiveness
RdRR30	TGACG-motif	585	589	MeJA-responsiveness
RdRR30	TGACG-motif	1368	1372	MeJA-responsiveness
RdRR30	CGTCA-motif	585	589	MeJA-responsiveness
RdRR30	CGTCA-motif	1368	1372	MeJA-responsiveness
RdRR31	CGTCA-motif	1027	1031	MeJA-responsiveness
RdRR32	TGACG-motif	1326	1330	MeJA-responsiveness
RdRR32	CGTCA-motif	1326	1330	MeJA-responsiveness
RdRR33	TGACG-motif	129	133	MeJA-responsiveness
RdRR33	TGACG-motif	139	143	MeJA-responsiveness
RdRR33	TGACG-motif	232	236	MeJA-responsiveness
RdRR33	TGACG-motif	242	246	MeJA-responsiveness
RdRR33	CGTCA-motif	129	133	MeJA-responsiveness
RdRR33	CGTCA-motif	139	143	MeJA-responsiveness
RdRR33	CGTCA-motif	232	236	MeJA-responsiveness
RdRR33	CGTCA-motif	242	246	MeJA-responsiveness
RdRR31	CGTCA-motif	1027	1031	MeJA-responsiveness
RdRR31	TGACG-motif	1027	1031	MeJA-responsiveness
RdRR02	CAT-box	835	840	Meristem expression
RdRR03	CAT-box	624	629	Meristem expression
RdRR05	CAT-box	1428	1433	Meristem expression
RdRR06	CAT-box	1428	1433	Meristem expression
RdRR09	CAT-box	1133	1138	Meristem expression
RdRR09	CAT-box	1599	1604	Meristem expression
RdRR09	CAT-box	1682	1687	Meristem expression
RdRR09	CAT-box	1878	1883	Meristem expression
RdRR09	CAT-box	1882	1887	Meristem expression
RdRR10	CAT-box	1406	1411	Meristem expression
RdRR11	CAT-box	1192	1197	Meristem expression
RdRR18	CAT-box	106	111	Meristem expression
RdRR25	CAT-box	1831	1836	Meristem expression
RdRR26	CAT-box	333	338	Meristem expression
RdRR28	CAT-box	1789	1794	Meristem expression
RdRR29	CAT-box	615	620	Meristem expression
RdRR30	CAT-box	389	394	Meristem expression
RdRR30	CAT-box	457	462	Meristem expression
RdRR30	CAT-box	1013	1018	Meristem expression
RdRR32	CAT-box	1082	1087	Meristem expression
RdRR02	MBS	1752	1757	MYB binding site involved in drought-inducibility
RdRR03	MBS	714	719	MYB binding site involved in drought-inducibility
RdRR05	MBS	1761	1766	MYB binding site involved in drought-inducibility
RdRR06	MBS	1761	1766	MYB binding site involved in drought-inducibility
RdRR07	MBS	285	290	MYB binding site involved in drought-inducibility
RdRR07	MBS	782	787	MYB binding site involved in drought-inducibility
RdRR08	MBS	1711	1716	MYB binding site involved in drought-inducibility
RdRR10	MBS	1225	1230	MYB binding site involved in drought-inducibility
RdRR11	MBS	1085	1090	MYB binding site involved in drought-inducibility
RdRR11	MBS	1443	1448	MYB binding site involved in drought-inducibility
RdRR11	MBS	1639	1644	MYB binding site involved in drought-inducibility
RdRR11	MBS	1879	1884	MYB binding site involved in drought-inducibility
RdRR12	MBS	831	836	MYB binding site involved in drought-inducibility
RdRR12	MBS	1141	1146	MYB binding site involved in drought-inducibility
RdRR12	MBS	1921	1926	MYB binding site involved in drought-inducibility
RdRR13	MBS	1811	1816	MYB binding site involved in drought-inducibility
RdRR21	MBS	454	459	MYB binding site involved in drought-inducibility
RdRR25	MBS	817	822	MYB binding site involved in drought-inducibility
RdRR26	MBS	960	965	MYB binding site involved in drought-inducibility
RdRR27	MBS	1915	1920	MYB binding site involved in drought-inducibility
RdRR29	MBS	1263	1268	MYB binding site involved in drought-inducibility
RdRR33	MBS	1868	1873	MYB binding site involved in drought-inducibility
RdRR11	MBSI	1509	1519	MYB binding site involved in flavonoid biosynthetic genes regulation
RdRR20	MBSI	263	272.5	MYB binding site involved in flavonoid biosynthetic genes regulation
RdRR20	MBSI	866	875.5	MYB binding site involved in flavonoid biosynthetic genes regulation
RdRR12	MRE	1626	1632	MYB binding site involved in light responsiveness
RdRR15	MRE	471	477	MYB binding site involved in light responsiveness
RdRR22	MRE	760	766	MYB binding site involved in light responsiveness
RdRR23	MRE	760	766	MYB binding site involved in light responsiveness
RdRR24	MRE	656	662	MYB binding site involved in light responsiveness
RdRR24	MRE	1451	1457	MYB binding site involved in light responsiveness
RdRR25	MRE	970	976	MYB binding site involved in light responsiveness
RdRR25	MRE	1105	1111	MYB binding site involved in light responsiveness
RdRR25	MRE	1249	1255	MYB binding site involved in light responsiveness
RdRR30	MRE	1914	1920	MYB binding site involved in light responsiveness
RdRR33	MRE	440	446	MYB binding site involved in light responsiveness
RdRR01	CCAAT-box	172	177	MYBHv1 binding site
RdRR03	CCAAT-box	1716	1721	MYBHv1 binding site
RdRR09	CCAAT-box	908	913	MYBHv1 binding site
RdRR09	CCAAT-box	1481	1486	MYBHv1 binding site
RdRR09	CCAAT-box	1798	1803	MYBHv1 binding site
RdRR10	CCAAT-box	745	750	MYBHv1 binding site
RdRR11	CCAAT-box	689	694	MYBHv1 binding site
RdRR11	CCAAT-box	757	762	MYBHv1 binding site
RdRR16	CCAAT-box	1326	1331	MYBHv1 binding site
RdRR22	CCAAT-box	181	186	MYBHv1 binding site
RdRR22	CCAAT-box	318	323	MYBHv1 binding site
RdRR22	CCAAT-box	452	457	MYBHv1 binding site
RdRR22	CCAAT-box	1924	1929	MYBHv1 binding site
RdRR23	CCAAT-box	181	186	MYBHv1 binding site
RdRR23	CCAAT-box	318	323	MYBHv1 binding site
RdRR23	CCAAT-box	452	457	MYBHv1 binding site
RdRR23	CCAAT-box	1924	1929	MYBHv1 binding site
RdRR24	CCAAT-box	173	178	MYBHv1 binding site
RdRR27	CCAAT-box	1318	1323	MYBHv1 binding site
RdRR30	CCAAT-box	1547	1552	MYBHv1 binding site
RdRR33	CCAAT-box	485	490	MYBHv1 binding site
RdRR05	TCA-element	1259	1267	Salicylic acid responsiveness
RdRR06	TCA-element	1259	1267	Salicylic acid responsiveness
RdRR08	TCA-element	115	123	Salicylic acid responsiveness
RdRR08	TCA-element	1756	1764	Salicylic acid responsiveness
RdRR09	TCA-element	737	745	Salicylic acid responsiveness
RdRR09	TCA-element	795	803	Salicylic acid responsiveness
RdRR09	TCA-element	1116	1124	Salicylic acid responsiveness
RdRR09	TCA-element	1665	1673	Salicylic acid responsiveness
RdRR11	TCA-element	729	737	Salicylic acid responsiveness
RdRR11	TCA-element	780	788	Salicylic acid responsiveness
RdRR12	TCA-element	801	809	Salicylic acid responsiveness
RdRR14	TCA-element	199	207	Salicylic acid responsiveness
RdRR16	TCA-element	1431	1439	Salicylic acid responsiveness
RdRR17	TCA-element	795	803	Salicylic acid responsiveness
RdRR19	TCA-element	127	135	Salicylic acid responsiveness
RdRR20	TCA-element	1513	1521	Salicylic acid responsiveness
RdRR24	TCA-element	417	425	Salicylic acid responsiveness
RdRR28	TCA-element	1315	1323	Salicylic acid responsiveness
RdRR30	TCA-element	275	283	Salicylic acid responsiveness
RdRR32	TCA-element	1617	1625	Salicylic acid responsiveness
RdRR10	WUN-motif	850	858	Wound-responsive element
