# Supplementary material for: Genome-Wide Identification of the RR Gene Family and Its Expression Analysis in Response to TDZ Induction in Rhododendron delavayi
Source: Plants (Basel). 2023 Sep 13;12(18):3250. doi: 10.3390/plants12183250 (PMC10535058; doi:10.3390/plants12183250)
Supplement: Supplementary file 1 [file plants-12-03250-s001.zip › Table S3 The expression levels (FPKM value) of RdRR genes in 4 developmental stages of buds formation from in vitro leaves of Rhododendron delavyi induced by TDZ.xls]

## Sheet: Sheet1
Table S3 The expression levels (FPKM value) of RdRR genes in 4 developmental stages of buds formation from in vitro leaves of Rhododendron delavyi induced by TDZ
Gene Name	Sequence ID	c1			c2			c3			c4			t1			t2			t3			t4
		Repeat 1	Repeat 2	Repeat 3	Repeat 1	Repeat 2	Repeat 3	Repeat 1	Repeat 2	Repeat 3	Repeat 1	Repeat 2	Repeat 3	Repeat 1	Repeat 2	Repeat 3	Repeat 1	Repeat 2	Repeat 3	Repeat 1	Repeat 2	Repeat 3	Repeat 1	Repeat 2	Repeat 3
RdRR01	DUH021414.2	3.74	3.13	3.6	4.12	3.8	3.17	2.28	2.45	2.77	3.3	2.44	2.81	4.98	7.5	5.73	5.1	4.44	6.95	4.68	7	5	7.25	8.17	8.5
RdRR02	DUH004384.2	20.06	20.43	18.71	23.76	19.61	14.98	10.33	11.7	12.57	16.79	12.55	12.96	13.22	10.19	11.5	8.97	15.57	14.25	14.02	14.93	11.82	19.42	12.38	10.86
RdRR03	DUH006417.1	35.36	36.89	36.17	23.68	31.25	32.82	39.64	36.67	30.46	29.54	28.07	27.35	40.26	55.61	34.54	36.6	32.03	37.39	32.48	28.94	26.7	30.84	31.96	28.24
RdRR04	DUH002019.1	3	2.64	2.26	1.94	3.23	2.21	1.09	0.81	1.29	1.21	2.99	0.92	12.07	17.06	17.33	5.9	10.98	13.82	13.07	24.42	16.47	32.58	30.25	33.97
RdRR05	——	0	0	0	0	0	0	0	0	0	0	0	0	0	0	0	0	0	0	0	0	0	0	0	0
RdRR06	——	0	0	0	0	0	0	0	0	0	0	0	0	0	0	0	0	0	0	0	0	0	0	0	0
RdRR07	DUH015511.1	0	0	0.2	0	0	0	0.2	0	0	0	0	0	0	0.37	0	0	0	0	0.19	0.18	0	0	0	0
RdRR08	DUH023718.1	0	0	0	0	0	0	0	0	0	0	0	0	0	0	0	0	0	0	0	0	0	0	0	0
RdRR09	DUH015299.1	13.17	9.93	9.23	7.47	8.63	8.26	12.47	10.38	11.48	23.08	23.13	25.18	13.33	18.99	12.25	10.84	14.95	12.83	15.39	12.34	12.9	6.72	14.91	14.32
RdRR10	DUH013406.1	4.25	4.51	5.38	4.33	5.84	4	4.34	6.45	4.37	7.34	5.61	5.99	8.69	10.59	9.04	7.64	6.76	12.37	7.98	12.21	8.39	26.54	19.09	20.14
RdRR11	DUH018401.1	1.05	1.38	1.02	1.1	1.29	0.88	0.87	2.26	2	3.43	3.05	2.27	1.24	1.31	1.1	0.5	0.97	1.08	1.62	1.35	0.44	0.54	0.4	0.46
RdRR12	DUH017760.1	3.51	1.38	4.4	0	0	1.42	2.51	1.6	1.67	3.4	0	1.96	0.64	0	1.15	0	0	1.56	4.07	3.07	2.37	2.31	0	0
RdRR13	DUH000825.1	10.76	13.17	12.5	10.79	12.59	10.55	10.88	10.57	9.28	16.41	16.85	13.54	16.41	15.98	16.75	12.72	15.06	21.09	18.34	19.11	12.35	28.52	23.16	25.44
RdRR14	DUH015022.1	7.25	9.55	8.55	6.34	8.5	13.78	5.94	4.92	6.17	5.77	3.1	6.03	39.45	57.06	60.4	43.47	53.82	50.81	87.95	62.96	47.82	116.9	108.56	118.29
RdRR15	DUH015106.1	39.79	43.14	41.43	38.8	46.12	38.37	37.15	36.56	33.63	45.41	43.65	36.1	48.91	58.43	55.56	38.42	47.27	52.13	46.43	51.13	44.7	48.64	47.79	46.61
RdRR16	DUH032252.5	0.27	0.31	0.51	0.67	0.51	0.48	0.18	0.31	0.12	0.46	0.75	0.29	0.69	0.98	0.39	0.48	0.76	0.4	0.27	0.61	0.72	0.52	1.13	1.08
RdRR17	DUH008601.1	9.2	10.27	6.55	7.44	5.5	8.45	4.06	3.22	4.42	3	3.72	6.88	15.66	18.9	16.65	19.37	22.17	23.92	22.03	21.99	13.79	30.72	25.7	24.06
RdRR18	DUH032659.1	21.59	20.23	17.63	17.71	18.71	17.72	15.07	17.38	17.1	23.9	19.53	18.57	27.84	27.85	29.76	20.14	24.05	29.1	28.8	29.78	30.53	36.87	32.6	35.89
RdRR19	DUH006525.1	0	0	0	0	0	0	0	0	0	0	0	0	0	0	0	0	0	0	0	0	0	0	0	0
RdRR20	DUH012683.1	3.57	3.5	4.44	3.28	4.86	4.51	8.59	8.95	9.23	1.53	1.38	1.84	51.66	100.25	69.26	37.38	30.61	50.52	62.19	72.6	61.87	117.26	120	126.49
RdRR21	DUH032424.1	22.63	22.17	25.1	21.78	24.47	23.13	19.24	21.69	20.04	24.07	22.48	23.37	27.96	24.09	28.79	25.89	24.85	36.55	29.2	30.53	26.18	36.06	38.72	40.41
RdRR22	DUH010998.1	13.77	16.13	16.28	16.58	20.4	17.91	13.69	14.99	12.23	17.25	16.14	17.61	10.54	9.65	10.52	8.19	9.86	9.62	9.51	12.53	9.57	17.63	12.87	16.33
RdRR23	DUH010998.1	13.77	16.13	16.28	16.58	20.4	17.91	13.69	14.99	12.23	17.25	16.14	17.61	10.54	9.65	10.52	8.19	9.86	9.62	9.51	12.53	9.57	17.63	12.87	16.33
RdRR24	DUH016980.1	1.16	0.44	0.4	0.21	0.45	0.83	1.02	0.43	0.21	1.39	1.1	0.81	3.59	3.59	2.94	3.31	6.95	4.95	4.97	1.6	5.84	13.18	10.46	13.6
RdRR25	DUH002798.1	15.27	12.72	12.82	6.84	13.5	9.64	19	22.06	19.79	33.57	32.16	29.88	14.47	9.54	12.47	14.74	16.35	15.26	11.65	17.17	13.91	12.29	19.29	22.92
RdRR26	——	0	0	0	0	0	0	0	0	0	0	0	0	0	0	0	0	0	0	0	0	0	0	0	0
RdRR27	DUH014092.1	4.06	2.97	3.15	1.06	2.27	1.7	3.26	3.7	2.69	5.81	4.41	5.35	8.16	8	4.93	3.76	4.45	11.5	6.39	11.17	7.32	21.02	16.26	16.26
RdRR28	DUH002868.1	0.06	0.43	0.22	0.66	0.25	0.35	0.29	0.48	0.42	0.39	0.49	0.06	0.38	0.37	0.19	0.65	0.11	0.61	0.43	0.45	0	0.17	0.55	0.37
RdRR29	DUH018882.1	13.61	13.07	13.34	12.3	14.74	10.27	12.56	13.97	12.47	18.86	16.77	16.78	18.11	17.06	13.32	10.25	10.12	15.51	16.19	16.7	15.48	14.57	14.39	15.53
RdRR30	DUH005584.2	8.13	8.43	8.61	9.31	11	9.76	26.08	26.89	25.58	27.1	25.46	20.1	20.18	23.49	21.04	18.46	16.83	33.12	18.79	22.16	21.99	15.57	44.23	47.3
RdRR31	——	0	0	0	0	0	0	0	0	0	0	0	0	0	0	0	0	0	0	0	0	0	0	0	0
RdRR32	——	0	0	0	0	0	0	0	0	0	0	0	0	0	0	0	0	0	0	0	0	0	0	0	0
RdRR33	——	0	0	0	0	0	0	0	0	0	0	0	0	0	0	0	0	0	0	0	0	0	0	0	0
c1-c4 and t1-t4 indicated the 4 developmental stages of adventitious buds formation from in vitro leaves under control(c) and treatment(t) respectively.
