# Supplementary material for: Genome-Wide Identification of the RR Gene Family and Its Expression Analysis in Response to TDZ Induction in Rhododendron delavayi
Source: Plants (Basel). 2023 Sep 13;12(18):3250. doi: 10.3390/plants12183250 (PMC10535058; doi:10.3390/plants12183250)
Supplement: Supplementary file 1 [file plants-12-03250-s001.zip › Table S4 Primers for qPCR.xlsx]

## Sheet: Sheet1
Table S4 Primers for qPCR
Primer name	Primers sequence(5'to3')	Product length（bp）
Rd18S-F	GACGAACAACTGCGAAAGCA	115
Rd18S-R	TGGTCGGCATCGTTTATGGT
1-RdRR4-F	AGCAACAGAAGCACCAGAGG	102
1-RdRR4-R	CCACTGTATCTGGGCCTCG
2-RdRR10-F	AGTGATGCGTCCTTGGTCAG	138
2-RdRR10-R	TCCCGGTGACTTTGTTTGCT
3-RdRR14-F2	TCATGTCCTGGCTGTTGACG	154
3-RdRR14-R2	TTGATTTGGGTCCCTGTGCT
4-RdRR17-F	ACAAGACGATGAAGAGAGCGT	166
4-RdRR17-R	GACTGGGATGTCGCTGAGAG
5-RdRR18-F	GGGTGCAAGTCTCCCAATAC	147
5-RdRR18-R	ATCCCACCCTTGATTTGGGTT
6-RdRR20-F	CGCCGTTGGATTCGATGTGA	181
6-RdRR20-R	GTCCTCTGCTCCTTCCTCCA
7-RdRR24-F	GGGTTGAGGGCATTGGAGTT	169
7-RdRR24-R	CTGGAACCTCCTTCAGAGCA
